# Supplementary material for: Genetic diversity, mobilisation and spread of the yersiniabactin-encoding mobile element ICEKp in Klebsiella pneumoniae populations
Source: Microb Genom. 2018 Jul 9;4(9):e000196. doi: 10.1099/mgen.0.000196 (PMC6202445; doi:10.1099/mgen.0.000196)
Supplement: Supplementary File 2 [file mgen-4-196-s002.xlsx]

## Sheet: Table S4
Table S4. Isolates used in this study
Sample_Name	dataset	country	year	source	sample_type	sample	infectionStatus	strain	lineage	CG	ST	YBT	CLB	Ybt_insertion	YbST	ICEKp	KpZM	YBT_lineage	CLB_lineage	clbJ/K_fusion	transposase	MICROCIN	irp2_inactivated	irp1_inactivated	ybt_inactivated
ERR025496	Holt et al.	Vietnam	2005	human	respiratory	respiratory	carriage	K290N	KpI	n/a	1	-	-	NA	NA	NA	NA	NA	NA	NA	NA	-	NA	NA	NA
ERR349784	Chung et al.	Nepal	2012	human	rectal swab	intestinal	carriage	209	KpI	n/a	1	-	-	NA	NA	NA	NA	NA	NA	NA	NA	-	NA	NA	NA
ERR349806	Chung et al.	Nepal	2012	human	urine	urine	infection	321	KpI	n/a	1	-	-	NA	NA	NA	NA	NA	NA	NA	NA	-	NA	NA	NA
NCTC9637	NCTC	USA	1955	unknown	unknown	unknown	unknown	3272/53	KpI	CG3	3	ybt	clb	4	130	ICEKp10	present	12	1	no	no	-	0	1	2
NCTC204	NCTC	UK	1920	unknown	unknown	unknown	unknown	Lister	KpI	CG3	3	ybt	clb	4	129	ICEKp10	present	12	1	no	no	-	1	1	1
NCTC5056	NCTC	unknown	1934	human	pneumonia	respiratory	infection	F 10	KpI	CG3	3	ybt	clb	4	128	ICEKp10	present	12	1	no	no	-	0	1	1
NCTC10246	NCTC	USA	1948	unknown	unknown	unknown	unknown	AMC 35-A-3	KpI	CG3	3	ybt	clb	4	128	ICEKp10	present	12	1	no	no	-	0	1	1
NCTC8849	NCTC	UK	1951	human	respiratory	respiratory	unknown	Leather 15369/51	KpI	CG3	3	ybt	clb	4	127	ICEKp10	present	12	1	yes	no	-	0	1	1
NCTC9632	NCTC	USA	1955	unknown	unknown	unknown	unknown	3031/49	KpI	CG3	3	ybt	clb	4	126	ICEKp10	present	12	1	no	no	-	0	1	1
NCTC9635	NCTC	USA	1955	unknown	unknown	unknown	unknown	985/53	KpI	CG3	3	ybt	clb	4	126	ICEKp10	present	12	1	no	no	-	0	1	1
573.135	PATRIC	unknown	unknown	unknown	unknown	unknown	unknown	ACTC 13883	KpI	CG3	3	ybt	clb	4	128	ICEKp10	present	12	1	?	?	-	0	1	1
573.137	PATRIC	USA	unknown	human	Severe Trauma Site	unknown	infection	4640	KpI	CG3	3	ybt	clb	4	128	ICEKp10	present	12	1	?	?	-	0	1	1
1.1623e+06	PATRIC	Korea	unknown	human	blood	blood_sterile	infection	DSM 30104	KpI	CG3	3	ybt	clb	4	128	ICEKp10	present	12	1	?	?	-	0	1	1
ERR349854	Chung et al.	Nepal	2012	human	urine	urine	infection	599	KpI	CG540	4	ybt	-	4	188	ICEKp3	absent	9	NA	NA	NA	-	0	0	0
SRR2098701	Davis et al.	USA	2012	chicken	Food	Food	NA	Kpn0006	KpI	CG540	6	ybt	-	3	EXCLUDED	EXCLUDED	EXCLUDED	EXCLUDED	EXCLUDED	EXCLUDED	EXCLUDED	-	EXCLUDED	EXCLUDED	EXCLUDED
573.176	PATRIC	France	2012	human	central venous catheter	catheter	infection	CH1034	KpI	CG540	6	ybt	-	3	152	ICEKp5	absent	14	NA	NA	NA	-	0	0	0
ERR1015323	Wyres et al.	Australia	2013	human	rectal swab	intestinal	carriage	16780648	KpI	n/a	10	-	-	NA	NA	NA	NA	NA	NA	NA	NA	-	NA	NA	NA
SRR1561234	Bowers et al.	Indonesia	2008	unknown	unknown	unknown	unknown	unknown	KpI	CG258	11	ybt	-	?	105	?	absent	10	NA	NA	NA	-	0	0	0
SRR1561273	Bowers et al.	Malaysia	2008	unknown	unknown	unknown	unknown	unknown	KpI	CG258	11	ybt	-	?	22	?	?	10	NA	NA	NA	-	0	0	0
SRR1561274	Bowers et al.	Malaysia	2009	human	unknown	unknown	unknown	Malaysia-2009	KpI	CG258	11	ybt	-	1	EXCLUDED	EXCLUDED	EXCLUDED	EXCLUDED	EXCLUDED	EXCLUDED	EXCLUDED	-	EXCLUDED	EXCLUDED	EXCLUDED
SRR1561210	Bowers et al.	Brazil	2010	human	unknown	unknown	unknown	Brazil-2010e	KpI	CG258	11	ybt	-	?	EXCLUDED	EXCLUDED	EXCLUDED	EXCLUDED	EXCLUDED	EXCLUDED	EXCLUDED	-	EXCLUDED	EXCLUDED	EXCLUDED
1.43879e+06	PATRIC	USA	2013	human	sputum	respiratory	infection	MGH 69	KpI	CG258	11	ybt	-	3	313	ICEKp11	absent	15	NA	NA	NA	-	0	0	0
ERR025479	Holt et al.	Vietnam	2007	human	respiratory	respiratory	infection	NCSR101	KpI	CG258	11	ybt	-	1	174	ICEKp3	absent	9	NA	NA	NA	-	0	0	0
1.12563e+06	PATRIC	China	2011	human	sputum	respiratory	unknown	HS11286	KpI	CG258	11	ybt	-	3	15	ICEKp3	absent	9	NA	NA	NA	-	0	0	0
ERR349822	Chung et al.	Nepal	2012	human	urine	urine	infection	448	KpI	CG258	11	ybt	-	3	183	ICEKp3	absent	9	NA	NA	NA	-	0	0	0
SRR1508855	Stoesser et al. 2014	Nepal	2012	human	urine	urine	infection	H32	KpI	CG258	11	ybt	-	3	183	ICEKp3	absent	9	NA	NA	NA	-	0	0	0
573.188	PATRIC	Israel	unknown	human	blood	blood_sterile	infection	B86	KpI	CG258	11	ybt	-	1	181	ICEKp3	absent	9	NA	NA	NA	-	0	0	0
SRR5082395	Wyres et al.	unknown	unknown	unknown	unknown	unknown	unknown	unknown	KpI	CG258	11	ybt	-	1	181	ICEKp3	absent	9	NA	NA	NA	-	0	0	0
1.43255e+06	PATRIC	unknown	unknown	unknown	unknown	unknown	unknown	IS33	KpI	CG258	11	ybt	-	1	27	ICEKp4	absent	10	NA	NA	NA	-	0	0	1
ERR025545	Holt et al.	Singapore	2004	human	urine	urine	infection	DU4033/04	KpI	CG258	11	ybt	-	1	26	ICEKp4	absent	10	NA	NA	NA	-	0	0	0
ERR025548	Holt et al.	Singapore	2004	human	urine	urine	infection	DU10252/04	KpI	CG258	11	ybt	-	1	26	ICEKp4	absent	10	NA	NA	NA	-	0	0	0
ERR025541	Holt et al.	Singapore	2005	human	urine	urine	infection	DU38032/05	KpI	CG258	11	ybt	-	1	26	ICEKp4	absent	10	NA	NA	NA	-	0	0	0
SRR1561228	Bowers et al.	Hong Kong	2008	human	unknown	unknown	unknown	Hong Kong-2008	KpI	CG258	11	ybt	-	1	26	ICEKp4	?	10	NA	NA	NA	-	0	0	0
SRR1561282	Bowers et al.	Singapore	2008	human	unknown	unknown	unknown	Singapore-2008	KpI	CG258	11	ybt	-	1	26	ICEKp4	absent	10	NA	NA	NA	-	0	0	0
573.135	PATRIC	Spain	2012	human	blood	blood_sterile	infection	KP_ST11_OXA48	KpI	CG258	11	ybt	-	3	112	ICEKp4	absent	10	NA	NA	NA	-	0	0	0
ERR025540	Holt et al.	Singapore	2004	human	unknown	unknown	infection	DM23092/04	KpI	CG258	11	-	-	NA	NA	NA	NA	NA	NA	NA	NA	-	NA	NA	NA
ERR025547	Holt et al.	Singapore	2005	human	intestinal	intestinal	carriage	DR5092/05	KpI	CG258	11	-	-	NA	NA	NA	NA	NA	NA	NA	NA	-	NA	NA	NA
SRR1561199	Bowers et al.	Brazil	2006	human	unknown	unknown	unknown	Brazil-2006	KpI	CG258	11	-	-	NA	NA	NA	NA	NA	NA	NA	NA	-	NA	NA	NA
SRR1561320	Bowers et al.	USA	2006	human	unknown	unknown	unknown	US-MD-2006	KpI	CG258	11	-	-	NA	NA	NA	NA	NA	NA	NA	NA	-	NA	NA	NA
SRR1561283	Bowers et al.	Thailand	2007	human	unknown	unknown	unknown	Thailand-2007	KpI	CG258	11	-	-	NA	NA	NA	NA	NA	NA	NA	NA	-	NA	NA	NA
SRR1561284	Bowers et al.	Thailand	2008	human	unknown	unknown	unknown	Thailand-2008a	KpI	CG258	11	-	-	NA	NA	NA	NA	NA	NA	NA	NA	-	NA	NA	NA
SRR1561285	Bowers et al.	Thailand	2008	human	unknown	unknown	unknown	Thailand-2008b	KpI	CG258	11	-	-	NA	NA	NA	NA	NA	NA	NA	NA	-	NA	NA	NA
SRR1561204	Bowers et al.	Brazil	2009	human	unknown	unknown	unknown	Brazil-2009a	KpI	CG258	11	-	-	NA	NA	NA	NA	NA	NA	NA	NA	-	NA	NA	NA
SRR1561227	Bowers et al.	Guatemala	2009	human	unknown	unknown	unknown	Guatemala-2009	KpI	CG258	11	-	-	NA	NA	NA	NA	NA	NA	NA	NA	-	NA	NA	NA
573.148	PATRIC	France	2010	free-living	unknown	unknown	infection	KPM_nasey	KpI	CG258	11	-	-	NA	NA	NA	NA	NA	NA	NA	NA	-	NA	NA	NA
1.26387e+06	PATRIC	USA	2010	human	urine	urine	infection	ATCC BAA-2146	KpI	CG258	11	-	-	NA	NA	NA	NA	NA	NA	NA	NA	-	NA	NA	NA
1.38091e+06	PATRIC	China	2010	human	72-year-old male with cerebral infarction after colon carcinoma resection	unknown	unknown	JM45	KpI	CG258	11	-	-	NA	NA	NA	NA	NA	NA	NA	NA	-	NA	NA	NA
SRR1561298	Bowers et al.	USA	2010	human	unknown	unknown	unknown	US-CA-2010a	KpI	CG258	11	-	-	NA	NA	NA	NA	NA	NA	NA	NA	-	NA	NA	NA
573.15	PATRIC	USA	2011	human	sputum	respiratory	infection	CAV1392	KpI	CG258	11	-	-	NA	NA	NA	NA	NA	NA	NA	NA	-	NA	NA	NA
1.43873e+06	PATRIC	USA	2012	human	blood	blood_sterile	infection	CHS 24	KpI	CG258	11	-	-	NA	NA	NA	NA	NA	NA	NA	NA	-	NA	NA	NA
573.151	PATRIC	USA	2014	human	unknown	unknown	unknown	CHS93	KpI	CG258	11	-	-	NA	NA	NA	NA	NA	NA	NA	NA	-	NA	NA	NA
573.16	PATRIC	USA	2014	human	unknown	unknown	unknown	CHS208	KpI	CG258	11	-	-	NA	NA	NA	NA	NA	NA	NA	NA	-	NA	NA	NA
573.162	PATRIC	USA	2014	human	unknown	unknown	unknown	CHS229	KpI	CG258	11	-	-	NA	NA	NA	NA	NA	NA	NA	NA	-	NA	NA	NA
573.176	PATRIC	USA	2014	human	unknown	unknown	unknown	CHS86	KpI	CG258	11	-	-	NA	NA	NA	NA	NA	NA	NA	NA	-	NA	NA	NA
ERR560524	Bialek et al.	France	1992	human	Skin lesion	skin	infection	SB4762	KpI	n/a	12	-	-	NA	NA	NA	NA	NA	NA	NA	NA	-	NA	NA	NA
ERR1023802	Wyres et al.	Australia	2013	human	urine	urine	infection	1687085	KpI	n/a	12	-	-	NA	NA	NA	NA	NA	NA	NA	NA	-	NA	NA	NA
573.138	PATRIC	unknown	unknown	unknown	unknown	unknown	unknown	unknown	KpI	n/a	12	-	-	NA	NA	NA	NA	NA	NA	NA	NA	-	NA	NA	NA
ERR1008730	Wyres et al.	Australia	2013	human	urine	urine	infection	16703720	KpI	n/a	13	ybt	clb	3	239	ICEKp10	present	17	3	no	no	-	0	0	0
ERR257636	Ellington et al.	UK	2010	human	hip	unknown	unknown	unknown	KpI	n/a	13	ybt	-	3	21	ICEKp4	absent	10	NA	NA	NA	-	0	0	0
ERR257660	Ellington et al.	UK	2011	human	blood	blood_sterile	infection	unknown	KpI	n/a	13	ybt	-	3	21	ICEKp4	absent	10	NA	NA	NA	-	0	0	0
SRR5082344	Wyres et al.	Australia	2009	human	blood	blood_sterile	infection	A0112442	KpI	n/a	13	-	-	NA	NA	NA	NA	NA	NA	NA	NA	-	NA	NA	NA
ERR024831	Holt et al.	Australia	2002	human	respiratory	respiratory	infection	AJ094	KpI	CG14/15	14	ybt	-	4	178	?	absent	9	NA	NA	NA	-	0	0	0
ERR024832	Holt et al.	Australia	2002	human	urine	urine	infection	AJ097	KpI	CG14/15	14	ybt	-	4	EXCLUDED	EXCLUDED	EXCLUDED	EXCLUDED	EXCLUDED	EXCLUDED	EXCLUDED	-	EXCLUDED	EXCLUDED	EXCLUDED
ERR560502	Bialek et al.	France	2004	human	blood	blood_sterile	infection	SB3434	KpI	CG14/15	14	ybt	-	4	EXCLUDED	EXCLUDED	EXCLUDED	EXCLUDED	EXCLUDED	EXCLUDED	EXCLUDED	-	EXCLUDED	EXCLUDED	EXCLUDED
ERR713649	Struve et al.	USA	unknown	human	urine	urine	infection	C3091	KpI	CG14/15	14	ybt	clb	?	EXCLUDED	EXCLUDED	EXCLUDED	EXCLUDED	EXCLUDED	EXCLUDED	EXCLUDED	-	EXCLUDED	EXCLUDED	EXCLUDED
SRR1508858	Stoesser et al. 2014	Nepal	2011	human	blood	blood_sterile	infection	H1247	KpI	CG14/15	14	ybt	-	1	191	ICEKp3	absent	9	NA	NA	NA	-	0	0	0
ERR349756	Chung et al.	Nepal	2012	human	blood	blood_sterile	infection	94	KpI	CG14/15	14	ybt	-	1	190	ICEKp3	absent	9	NA	NA	NA	-	0	0	0
SRR1508862	Stoesser et al. 2014	Nepal	2012	human	blood	blood_sterile	infection	H1496	KpI	CG14/15	14	ybt	-	1	190	ICEKp3	absent	9	NA	NA	NA	-	0	0	0
573.134	PATRIC	Curacao	2002	human	urine	urine	infection	SB2390	KpI	CG14/15	14	ybt	-	1	106	ICEKp4	absent	10	NA	NA	NA	-	0	0	0
ERR025100	Holt et al.	Australia	2002	human	sterile	blood_sterile	infection	AJ289	KpI	CG14/15	14	ybt	-	3	105	ICEKp4	absent	10	NA	NA	NA	-	0	0	0
ERR025101	Holt et al.	Australia	2002	human	sterile	blood_sterile	infection	AJ290	KpI	CG14/15	14	ybt	-	3	105	ICEKp4	absent	10	NA	NA	NA	-	0	0	0
SRR1561314	Bowers et al.	USA	2008	human	unknown	unknown	unknown	US-IL-2008b	KpI	CG14/15	14	ybt	-	1	106	ICEKp4	absent	10	NA	NA	NA	-	0	0	0
1.32838e+06	PATRIC	USA	2012	human	urine	urine	infection	MGH 46	KpI	CG14/15	14	ybt	-	3	107	ICEKp4	absent	10	NA	NA	NA	-	0	0	0
SRR5082393	Wyres et al.	unknown	unknown	unknown	unknown	unknown	unknown	unknown	KpI	CG14/15	14	ybt	-	3	105	ICEKp4	absent	10	NA	NA	NA	-	0	0	0
NCTC13443	NCTC	UK	2009	unknown	unknown	unknown	unknown	CCUG 68728	KpI	CG14/15	14	ybt	-	1	140	ICEKp5	absent	14	NA	NA	NA	-	0	0	0
SRR1561300	Bowers et al.	USA	2011	human	unknown	unknown	unknown	US-CA-2011	KpI	CG14/15	14	ybt	-	1	140	ICEKp5	absent	14	NA	NA	NA	-	0	0	0
SRR1561321	Bowers et al.	USA	2011	human	unknown	unknown	unknown	US-MD-2011	KpI	CG14/15	14	ybt	-	1	140	ICEKp5	absent	14	NA	NA	NA	-	0	0	0
573.176	PATRIC	Korea	2013	human	Burn Patient	unknown	infection	unknown	KpI	CG14/15	14	ybt	-	1	140	ICEKp5	absent	14	NA	NA	NA	-	0	0	0
1.40631e+06	PATRIC	USA	2013	human	urine	urine	infection	unknown	KpI	CG14/15	14	ybt	-	1	140	ICEKp5	absent	14	NA	NA	NA	-	0	0	0
72407.9	PATRIC	South Africa	unknown	human	unknown	unknown	unknown	ST14:944535499	KpI	CG14/15	14	ybt	-	1	138	ICEKp5	?	14	NA	NA	NA	-	0	0	0
1.2361e+06	PATRIC	Argentina	1981	human	CSF	blood_sterile	infection	JHCK1	KpI	CG14/15	14	-	-	NA	NA	NA	NA	NA	NA	NA	NA	-	NA	NA	NA
ERR025557	Holt et al.	Vietnam	2004	human	intestinal	intestinal	carriage	K102An	KpI	CG14/15	14	-	-	NA	NA	NA	NA	NA	NA	NA	NA	-	NA	NA	NA
SRR1561323	Bowers et al.	USA	2006	human	unknown	unknown	unknown	US-MO-2006	KpI	CG14/15	14	-	-	NA	NA	NA	NA	NA	NA	NA	NA	-	NA	NA	NA
ERR304789	Ellington et al.	UK	2007	human	blood	blood_sterile	unknown	unknown	KpI	CG14/15	14	-	-	NA	NA	NA	NA	NA	NA	NA	NA	-	NA	NA	NA
ERR314561	Ellington et al.	UK	2007	human	blood	blood_sterile	unknown	unknown	KpI	CG14/15	14	-	-	NA	NA	NA	NA	NA	NA	NA	NA	-	NA	NA	NA
1.32841e+06	PATRIC	USA	2008	human	peritoneal abscess	intestinal	infection	BIDMC 11	KpI	CG14/15	14	-	-	NA	NA	NA	NA	NA	NA	NA	NA	-	NA	NA	NA
ERR276938	Stoesser et al. 2013	UK	2011	human	unknown	unknown	unknown	unknown	KpI	CG14/15	14	-	-	NA	NA	NA	NA	NA	NA	NA	NA	-	NA	NA	NA
ERR276940	Stoesser et al. 2013	UK	2011	human	unknown	unknown	unknown	unknown	KpI	CG14/15	14	-	-	NA	NA	NA	NA	NA	NA	NA	NA	-	NA	NA	NA
ERR276968	Stoesser et al. 2013	UK	2011	human	unknown	unknown	unknown	unknown	KpI	CG14/15	14	-	-	NA	NA	NA	NA	NA	NA	NA	NA	-	NA	NA	NA
ERR276983	Stoesser et al. 2013	UK	2011	human	unknown	unknown	unknown	unknown	KpI	CG14/15	14	-	-	NA	NA	NA	NA	NA	NA	NA	NA	-	NA	NA	NA
ERR314438	Ellington et al.	UK	2011	human	sputum	respiratory	unknown	unknown	KpI	CG14/15	14	-	-	NA	NA	NA	NA	NA	NA	NA	NA	-	NA	NA	NA
ERR349789	Chung et al.	Nepal	2012	human	Umbilical pus	abscess_pus	infection	230	KpI	CG14/15	14	-	-	NA	NA	NA	NA	NA	NA	NA	NA	-	NA	NA	NA
ERR349791	Chung et al.	Nepal	2012	human	blood	blood_sterile	infection	237	KpI	CG14/15	14	-	-	NA	NA	NA	NA	NA	NA	NA	NA	-	NA	NA	NA
SRR1508863	Stoesser et al. 2014	Nepal	2012	human	blood	blood_sterile	infection	H1545	KpI	CG14/15	14	-	-	NA	NA	NA	NA	NA	NA	NA	NA	-	NA	NA	NA
SRR2098765	Davis et al.	USA	2012	turkey	Food	Food	NA	Kpn0035	KpI	CG14/15	14	-	-	NA	NA	NA	NA	NA	NA	NA	NA	-	NA	NA	NA
1.43877e+06	PATRIC	USA	2013	human	urine	urine	infection	CHS 66	KpI	CG14/15	14	-	-	NA	NA	NA	NA	NA	NA	NA	NA	-	NA	NA	NA
573.155	PATRIC	USA	2014	human	unknown	unknown	unknown	CHS140	KpI	CG14/15	14	-	-	NA	NA	NA	NA	NA	NA	NA	NA	-	NA	NA	NA
573.166	PATRIC	unknown	2014	human	unknown	unknown	unknown	MGH124	KpI	CG14/15	14	-	-	NA	NA	NA	NA	NA	NA	NA	NA	-	NA	NA	NA
573.175	PATRIC	USA	2014	human	unknown	unknown	unknown	CHS175	KpI	CG14/15	14	-	-	NA	NA	NA	NA	NA	NA	NA	NA	-	NA	NA	NA
1.20355e+06	PATRIC	USA	unknown	unknown	unknown	unknown	unknown	WGLW2	KpI	CG14/15	14	-	-	NA	NA	NA	NA	NA	NA	NA	NA	-	NA	NA	NA
1.32839e+06	PATRIC	USA	unknown	human	blood	blood_sterile	infection	UCICRE 4	KpI	CG14/15	14	-	-	NA	NA	NA	NA	NA	NA	NA	NA	-	NA	NA	NA
NCTC11682	NCTC	unknown	unknown	unknown	unknown	unknown	unknown	P13	KpI	CG14/15	14	-	-	NA	NA	NA	NA	NA	NA	NA	NA	-	NA	NA	NA
SRR5082390	Wyres et al.	unknown	unknown	unknown	unknown	unknown	unknown	unknown	KpI	CG14/15	14	-	-	NA	NA	NA	NA	NA	NA	NA	NA	-	NA	NA	NA
SRR1508819	Stoesser et al. 2014	Nepal	2011	human	blood	blood_sterile	infection	PMK1	KpI	CG14/15	15	ybt	-	1	290	ICEKp12	present	16	NA	NA	NA	-	0	0	0
SRR1508821	Stoesser et al. 2014	Nepal	2011	human	blood	blood_sterile	infection	PMK3	KpI	CG14/15	15	ybt	-	1	290	ICEKp12	present	16	NA	NA	NA	-	0	0	0
SRR1508822	Stoesser et al. 2014	Nepal	2011	human	blood	blood_sterile	infection	PMK4a	KpI	CG14/15	15	ybt	-	1	290	ICEKp12	present	16	NA	NA	NA	-	0	0	0
SRR1508823	Stoesser et al. 2014	Nepal	2011	human	blood	blood_sterile	infection	PMK4b	KpI	CG14/15	15	ybt	-	1	290	ICEKp12	present	16	NA	NA	NA	-	0	0	0
SRR1508824	Stoesser et al. 2014	Nepal	2011	human	blood	blood_sterile	infection	PMK5a	KpI	CG14/15	15	ybt	-	1	290	ICEKp12	present	16	NA	NA	NA	-	0	0	0
SRR1508825	Stoesser et al. 2014	Nepal	2011	human	blood	blood_sterile	infection	PMK5b	KpI	CG14/15	15	ybt	-	1	290	ICEKp12	present	16	NA	NA	NA	-	0	0	0
SRR1508826	Stoesser et al. 2014	Nepal	2011	human	blood	blood_sterile	infection	PMK6	KpI	CG14/15	15	ybt	-	1	290	ICEKp12	present	16	NA	NA	NA	-	0	0	0
SRR1508827	Stoesser et al. 2014	Nepal	2011	human	blood	blood_sterile	infection	PMK7	KpI	CG14/15	15	ybt	-	1	290	ICEKp12	present	16	NA	NA	NA	-	0	0	0
SRR1508829	Stoesser et al. 2014	Nepal	2011	human	blood	blood_sterile	infection	PMK9	KpI	CG14/15	15	ybt	-	1	290	ICEKp12	present	16	NA	NA	NA	-	0	0	0
SRR1508853	Stoesser et al. 2014	Nepal	2011	human	blood	blood_sterile	infection	H30	KpI	CG14/15	15	ybt	-	1	277	ICEKp12	present	16	NA	NA	NA	-	0	0	0
ERR349748	Chung et al.	Nepal	2012	human	ET Tip	respiratory	unknown	24	KpI	CG14/15	15	ybt	-	1	290	ICEKp12	present	16	NA	NA	NA	-	0	0	0
ERR349749	Chung et al.	Nepal	2012	human	urine	urine	infection	50	KpI	CG14/15	15	ybt	-	1	290	ICEKp12	present	16	NA	NA	NA	-	0	0	0
ERR349751	Chung et al.	Nepal	2012	human	ET Tip	respiratory	unknown	72	KpI	CG14/15	15	ybt	-	1	290	ICEKp12	present	16	NA	NA	NA	-	0	0	0
ERR349752	Chung et al.	Nepal	2012	human	blood	blood_sterile	infection	80	KpI	CG14/15	15	ybt	-	1	290	ICEKp12	present	16	NA	NA	NA	-	0	0	0
ERR349753	Chung et al.	Nepal	2012	human	blood	blood_sterile	infection	81	KpI	CG14/15	15	ybt	-	1	290	ICEKp12	present	16	NA	NA	NA	-	0	0	0
ERR349754	Chung et al.	Nepal	2012	human	blood	blood_sterile	infection	86	KpI	CG14/15	15	ybt	-	1	290	ICEKp12	present	16	NA	NA	NA	-	0	0	0
ERR349755	Chung et al.	Nepal	2012	human	blood	blood_sterile	infection	93	KpI	CG14/15	15	ybt	-	1	290	ICEKp12	present	16	NA	NA	NA	-	0	0	0
ERR349763	Chung et al.	Nepal	2012	human	blood	blood_sterile	infection	120	KpI	CG14/15	15	ybt	-	1	290	ICEKp12	present	16	NA	NA	NA	-	0	0	0
ERR349764	Chung et al.	Nepal	2012	human	blood	blood_sterile	infection	126	KpI	CG14/15	15	ybt	-	1	290	ICEKp12	present	16	NA	NA	NA	-	0	0	0
ERR349765	Chung et al.	Nepal	2012	human	urine	urine	infection	127	KpI	CG14/15	15	ybt	-	1	290	ICEKp12	present	16	NA	NA	NA	-	0	0	0
ERR349767	Chung et al.	Nepal	2012	human	blood	blood_sterile	infection	132	KpI	CG14/15	15	ybt	-	1	290	ICEKp12	present	16	NA	NA	NA	-	0	0	0
ERR349826	Chung et al.	Nepal	2012	human	Pus	abscess_pus	infection	486	KpI	CG14/15	15	ybt	-	1	290	ICEKp12	present	16	NA	NA	NA	-	0	0	0
SRR1508831	Stoesser et al. 2014	Nepal	2012	human	blood	blood_sterile	infection	PMK11	KpI	CG14/15	15	ybt	-	1	290	ICEKp12	present	16	NA	NA	NA	-	0	0	0
SRR1508832	Stoesser et al. 2014	Nepal	2012	human	blood	blood_sterile	infection	PMK12	KpI	CG14/15	15	ybt	-	1	290	ICEKp12	present	16	NA	NA	NA	-	0	0	0
SRR1508833	Stoesser et al. 2014	Nepal	2012	human	blood	blood_sterile	infection	PMK13a	KpI	CG14/15	15	ybt	-	1	290	ICEKp12	present	16	NA	NA	NA	-	0	0	0
SRR1508834	Stoesser et al. 2014	Nepal	2012	human	blood	blood_sterile	infection	PMK13b	KpI	CG14/15	15	ybt	-	1	290	ICEKp12	present	16	NA	NA	NA	-	0	0	0
SRR1508835	Stoesser et al. 2014	Nepal	2012	human	blood	blood_sterile	infection	PMK14	KpI	CG14/15	15	ybt	-	1	290	ICEKp12	present	16	NA	NA	NA	-	0	0	0
SRR1508836	Stoesser et al. 2014	Nepal	2012	human	blood	blood_sterile	infection	PMK15	KpI	CG14/15	15	ybt	-	1	290	ICEKp12	present	16	NA	NA	NA	-	0	0	0
SRR1508837	Stoesser et al. 2014	Nepal	2012	human	blood	blood_sterile	infection	PMK16	KpI	CG14/15	15	ybt	-	1	290	ICEKp12	present	16	NA	NA	NA	-	0	0	0
SRR1508838	Stoesser et al. 2014	Nepal	2012	human	blood	blood_sterile	infection	PMK17	KpI	CG14/15	15	ybt	-	1	290	ICEKp12	present	16	NA	NA	NA	-	0	0	0
SRR1508839	Stoesser et al. 2014	Nepal	2012	human	blood	blood_sterile	infection	PMK18	KpI	CG14/15	15	ybt	-	1	290	ICEKp12	present	16	NA	NA	NA	-	0	0	0
SRR1508840	Stoesser et al. 2014	Nepal	2012	human	blood	blood_sterile	infection	PMK19	KpI	CG14/15	15	ybt	-	1	290	ICEKp12	present	16	NA	NA	NA	-	0	0	0
SRR1508841	Stoesser et al. 2014	Nepal	2012	human	blood	blood_sterile	infection	PMK20a	KpI	CG14/15	15	ybt	-	1	290	ICEKp12	present	16	NA	NA	NA	-	0	0	0
SRR1508842	Stoesser et al. 2014	Nepal	2012	human	blood	blood_sterile	infection	PMK21a	KpI	CG14/15	15	ybt	-	1	290	ICEKp12	present	16	NA	NA	NA	-	0	0	0
SRR1508843	Stoesser et al. 2014	Nepal	2012	human	blood	blood_sterile	infection	PMK21b	KpI	CG14/15	15	ybt	-	1	290	ICEKp12	present	16	NA	NA	NA	-	0	0	0
SRR1508844	Stoesser et al. 2014	Nepal	2012	human	blood	blood_sterile	infection	PMK21c	KpI	CG14/15	15	ybt	-	1	290	ICEKp12	present	16	NA	NA	NA	-	0	0	0
SRR1508845	Stoesser et al. 2014	Nepal	2012	human	blood	blood_sterile	infection	PMK21d	KpI	CG14/15	15	ybt	-	1	290	ICEKp12	present	16	NA	NA	NA	-	0	0	0
SRR1508846	Stoesser et al. 2014	Nepal	2012	human	blood	blood_sterile	infection	PMK21e	KpI	CG14/15	15	ybt	-	1	290	ICEKp12	present	16	NA	NA	NA	-	0	0	0
SRR1508847	Stoesser et al. 2014	Nepal	2012	human	blood	blood_sterile	infection	PMK22	KpI	CG14/15	15	ybt	-	1	290	ICEKp12	present	16	NA	NA	NA	-	0	0	0
SRR1508848	Stoesser et al. 2014	Nepal	2012	human	blood	blood_sterile	infection	PMK23	KpI	CG14/15	15	ybt	-	1	290	ICEKp12	present	16	NA	NA	NA	-	0	0	0
SRR1508849	Stoesser et al. 2014	Nepal	2012	human	blood	blood_sterile	infection	PMK24	KpI	CG14/15	15	ybt	-	1	290	ICEKp12	present	16	NA	NA	NA	-	0	0	0
SRR1508850	Stoesser et al. 2014	Nepal	2012	human	blood	blood_sterile	infection	PMK25	KpI	CG14/15	15	ybt	-	1	290	ICEKp12	present	16	NA	NA	NA	-	0	0	0
SRR1508851	Stoesser et al. 2014	Nepal	2012	human	blood	blood_sterile	infection	PMK26a	KpI	CG14/15	15	ybt	-	1	290	ICEKp12	present	16	NA	NA	NA	-	0	0	0
SRR1508852	Stoesser et al. 2014	Nepal	2012	human	blood	blood_sterile	infection	PMK26b	KpI	CG14/15	15	ybt	-	1	290	ICEKp12	present	16	NA	NA	NA	-	0	0	0
SRR1508861	Stoesser et al. 2014	Nepal	2012	human	blood	blood_sterile	infection	H1460	KpI	CG14/15	15	ybt	-	1	290	ICEKp12	present	16	NA	NA	NA	-	0	0	0
ERR349757	Chung et al.	Nepal	2012	human	tracheal aspirate	respiratory	infection	98	KpI	CG14/15	15	ybt	-	1	277	ICEKp12	present	16	NA	NA	NA	-	0	0	0
ERR349759	Chung et al.	Nepal	2012	human	sputum	respiratory	infection	108	KpI	CG14/15	15	ybt	-	1	277	ICEKp12	present	16	NA	NA	NA	-	0	0	0
ERR349766	Chung et al.	Nepal	2012	human	sputum	respiratory	infection	131	KpI	CG14/15	15	ybt	-	1	277	ICEKp12	present	16	NA	NA	NA	-	0	0	0
ERR349803	Chung et al.	Nepal	2012	human	Pus	abscess_pus	infection	305	KpI	CG14/15	15	ybt	-	1	277	ICEKp12	present	16	NA	NA	NA	-	0	0	0
ERR349823	Chung et al.	Nepal	2012	human	ET Secreation	respiratory	unknown	458	KpI	CG14/15	15	ybt	-	1	277	ICEKp12	present	16	NA	NA	NA	-	0	0	0
ERR349825	Chung et al.	Nepal	2012	human	ET Tip	respiratory	unknown	484	KpI	CG14/15	15	ybt	-	1	277	ICEKp12	present	16	NA	NA	NA	-	0	0	0
ERR349844	Chung et al.	Nepal	2012	human	ET Tip	respiratory	unknown	567	KpI	CG14/15	15	ybt	-	1	277	ICEKp12	present	16	NA	NA	NA	-	0	0	0
ERR349828	Chung et al.	Nepal	2012	human	urine	urine	infection	501	KpI	CG14/15	15	ybt	-	1	228	ICEKp12	present	16	NA	NA	NA	-	0	0	0
ERR314549	Ellington et al.	UK	2012	human	urine	urine	unknown	unknown	KpI	CG14/15	15	ybt	-	1	19	ICEKp4	absent	10	NA	NA	NA	-	1	0	1
ERR257606	Ellington et al.	UK	2006	human	blood	blood_sterile	infection	unknown	KpI	CG14/15	15	ybt	-	3	104	ICEKp4	absent	10	NA	NA	NA	-	0	0	0
ERR025572	Holt et al.	Laos	2007	human	respiratory	respiratory	unknown	LF7160	KpI	CG14/15	15	ybt	-	3	86	ICEKp4	absent	10	NA	NA	NA	-	0	0	0
ERR025527	Holt et al.	Laos	2008	human	urine	urine	infection	U 12567	KpI	CG14/15	15	ybt	-	1	28	ICEKp4	absent	10	NA	NA	NA	-	0	0	0
1.28482e+06	PATRIC	USA	2008	human	Catheter tip	catheter	infection	UHKPC57	KpI	CG14/15	15	ybt	-	3	16	ICEKp4	absent	10	NA	NA	NA	-	0	0	0
ERR257651	Ellington et al.	UK	2010	human	blood	blood_sterile	infection	unknown	KpI	CG14/15	15	ybt	-	3	18	ICEKp4	absent	10	NA	NA	NA	-	0	0	0
ERR276950	Stoesser et al. 2013	UK	2011	human	unknown	unknown	unknown	unknown	KpI	CG14/15	15	ybt	-	1	28	ICEKp4	absent	10	NA	NA	NA	-	0	0	0
ERR257648	Ellington et al.	UK	2011	human	urine	urine	unknown	unknown	KpI	CG14/15	15	ybt	-	1	25	ICEKp4	absent	10	NA	NA	NA	-	0	0	0
ERR311562	Ellington et al.	UK	2011	human	wound	wound	unknown	unknown	KpI	CG14/15	15	ybt	-	4	17	ICEKp4	absent	10	NA	NA	NA	-	0	0	0
ERR349774	Chung et al.	Nepal	2012	human	rectal swab	intestinal	carriage	157	KpI	CG14/15	15	ybt	-	1	325	ICEKp4	absent	10	NA	NA	NA	-	0	0	0
1.32984e+06	PATRIC	USA	2012	human	respiratory tract	respiratory	unknown	BIDMC 33B	KpI	CG14/15	15	ybt	-	1	28	ICEKp4	absent	10	NA	NA	NA	-	0	0	0
ERR349808	Chung et al.	Nepal	2012	human	Catheter tip	catheter	unknown	352	KpI	CG14/15	15	ybt	-	1	23	ICEKp4	absent	10	NA	NA	NA	-	0	0	0
ERR349812	Chung et al.	Nepal	2012	human	urine	urine	infection	412	KpI	CG14/15	15	ybt	-	3	17	ICEKp4	absent	10	NA	NA	NA	-	0	0	0
1.43879e+06	PATRIC	USA	2013	human	bile	bile	infection	MGH 63	KpI	CG14/15	15	ybt	-	1	162	ICEKp4	absent	10	NA	NA	NA	-	0	0	0
1.43879e+06	PATRIC	USA	2013	human	bile	bile	infection	MGH 65	KpI	CG14/15	15	ybt	-	1	162	ICEKp4	absent	10	NA	NA	NA	-	0	0	0
1.4388e+06	PATRIC	USA	2013	human	wound	wound	infection	MGH 75	KpI	CG14/15	15	ybt	-	1	162	ICEKp4	absent	10	NA	NA	NA	-	0	0	0
573.139	PATRIC	Italy	2013	human	unknown	unknown	unknown	19PV	KpI	CG14/15	15	ybt	-	1	28	ICEKp4	absent	10	NA	NA	NA	-	0	0	0
573.163	PATRIC	unknown	2014	human	unknown	unknown	unknown	MGH81	KpI	CG14/15	15	ybt	-	1	162	ICEKp4	absent	10	NA	NA	NA	-	0	0	0
573.165	PATRIC	unknown	2014	human	unknown	unknown	unknown	MGH111	KpI	CG14/15	15	ybt	-	1	162	ICEKp4	absent	10	NA	NA	NA	-	0	0	0
573.165	PATRIC	unknown	2014	human	unknown	unknown	unknown	MGH115	KpI	CG14/15	15	ybt	-	1	162	ICEKp4	absent	10	NA	NA	NA	-	0	0	0
573.165	PATRIC	unknown	2014	human	unknown	unknown	unknown	MGH117	KpI	CG14/15	15	ybt	-	1	162	ICEKp4	absent	10	NA	NA	NA	-	0	0	0
ERR025550	Holt et al.	Singapore	2005	human	urine	urine	carriage	DU33062/05	KpI	CG14/15	15	-	-	NA	NA	NA	NA	NA	NA	NA	NA	-	NA	NA	NA
ERR026000	Holt et al.	Indonesia	2005	human	urine	urine	unknown	2033	KpI	CG14/15	15	-	-	NA	NA	NA	NA	NA	NA	NA	NA	-	NA	NA	NA
ERR025602	Holt et al.	USA	2007	human	intestinal biopsy	intestinal	unknown	QMP M1-964	KpI	CG14/15	15	-	-	NA	NA	NA	NA	NA	NA	NA	NA	-	NA	NA	NA
ERR025589	Holt et al.	Laos	2008	human	sterile	blood_sterile	infection	ST 752	KpI	CG14/15	15	-	-	NA	NA	NA	NA	NA	NA	NA	NA	-	NA	NA	NA
1.28482e+06	PATRIC	USA	2009	human	blood	blood_sterile	infection	UHKPC179	KpI	CG14/15	15	-	-	NA	NA	NA	NA	NA	NA	NA	NA	-	NA	NA	NA
ERR257642	Ellington et al.	UK	2009	human	blood	blood_sterile	unknown	unknown	KpI	CG14/15	15	-	-	NA	NA	NA	NA	NA	NA	NA	NA	-	NA	NA	NA
1.38112e+06	PATRIC	Taiwan	2010	human	rectal swab	intestinal	carriage	303K	KpI	CG14/15	15	-	-	NA	NA	NA	NA	NA	NA	NA	NA	-	NA	NA	NA
ERR257629	Ellington et al.	UK	2011	human	abdomen	intestinal	unknown	unknown	KpI	CG14/15	15	-	-	NA	NA	NA	NA	NA	NA	NA	NA	-	NA	NA	NA
ERR257645	Ellington et al.	UK	2011	human	tracheal aspirate	respiratory	unknown	unknown	KpI	CG14/15	15	-	-	NA	NA	NA	NA	NA	NA	NA	NA	-	NA	NA	NA
ERR257653	Ellington et al.	UK	2011	human	abdomen	intestinal	unknown	unknown	KpI	CG14/15	15	-	-	NA	NA	NA	NA	NA	NA	NA	NA	-	NA	NA	NA
ERR257684	Ellington et al.	UK	2011	human	blood	blood_sterile	unknown	unknown	KpI	CG14/15	15	-	-	NA	NA	NA	NA	NA	NA	NA	NA	-	NA	NA	NA
ERR720260	Struve et al.	USA	2011	human	respiratory tract	respiratory	unknown	TG21960	KpI	CG14/15	15	-	-	NA	NA	NA	NA	NA	NA	NA	NA	-	NA	NA	NA
573.136	PATRIC	USA	2012	human	soldier combat wound	wound	infection	BAMC 07-18	KpI	CG14/15	15	-	-	NA	NA	NA	NA	NA	NA	NA	NA	-	NA	NA	NA
573.146	PATRIC	Italy	2012	human	unknown	unknown	unknown	99SGR	KpI	CG14/15	15	-	-	NA	NA	NA	NA	NA	NA	NA	NA	-	NA	NA	NA
ERR314417	Ellington et al.	UK	2012	human	sputum	respiratory	unknown	unknown	KpI	CG14/15	15	-	-	NA	NA	NA	NA	NA	NA	NA	NA	-	NA	NA	NA
ERR314431	Ellington et al.	UK	2012	human	blood	blood_sterile	unknown	unknown	KpI	CG14/15	15	-	-	NA	NA	NA	NA	NA	NA	NA	NA	-	NA	NA	NA
ERR314432	Ellington et al.	UK	2012	human	blood	blood_sterile	unknown	unknown	KpI	CG14/15	15	-	-	NA	NA	NA	NA	NA	NA	NA	NA	-	NA	NA	NA
ERR314441	Ellington et al.	UK	2012	human	screening	unknown	unknown	unknown	KpI	CG14/15	15	-	-	NA	NA	NA	NA	NA	NA	NA	NA	-	NA	NA	NA
ERR349775	Chung et al.	Nepal	2012	human	ET Tip	respiratory	unknown	159	KpI	CG14/15	15	-	-	NA	NA	NA	NA	NA	NA	NA	NA	-	NA	NA	NA
ERR349819	Chung et al.	Nepal	2012	human	Folyes tip	unknown	unknown	435	KpI	CG14/15	15	-	-	NA	NA	NA	NA	NA	NA	NA	NA	-	NA	NA	NA
ERR349824	Chung et al.	Nepal	2012	human	sputum	respiratory	infection	482	KpI	CG14/15	15	-	-	NA	NA	NA	NA	NA	NA	NA	NA	-	NA	NA	NA
SRR2098684	Davis et al.	USA	2012	turkey	Food	Food	NA	Kpn0011	KpI	CG14/15	15	-	-	NA	NA	NA	NA	NA	NA	NA	NA	-	NA	NA	NA
573.139	PATRIC	Italy	2013	human	unknown	unknown	unknown	18PV	KpI	CG14/15	15	-	-	NA	NA	NA	NA	NA	NA	NA	NA	-	NA	NA	NA
ERR1015311	Wyres et al.	Australia	2013	human	rectal swab	intestinal	carriage	16780634	KpI	CG14/15	15	-	-	NA	NA	NA	NA	NA	NA	NA	NA	-	NA	NA	NA
ERR1015312	Wyres et al.	Australia	2013	human	rectal swab	intestinal	carriage	16780635	KpI	CG14/15	15	-	-	NA	NA	NA	NA	NA	NA	NA	NA	-	NA	NA	NA
SRR5082451	Wyres et al.	Australia	2013	human	rectal swab	intestinal	carriage	AH0027	KpI	CG14/15	15	-	-	NA	NA	NA	NA	NA	NA	NA	NA	-	NA	NA	NA
SRR5082459	Wyres et al.	Australia	2013	human	BAL	respiratory	infection	AUS3493	KpI	CG14/15	15	-	-	NA	NA	NA	NA	NA	NA	NA	NA	-	NA	NA	NA
573.153	PATRIC	USA	2014	human	unknown	unknown	unknown	CHS112	KpI	CG14/15	15	-	-	NA	NA	NA	NA	NA	NA	NA	NA	-	NA	NA	NA
573.165	PATRIC	unknown	2014	human	unknown	unknown	unknown	MGH101	KpI	CG14/15	15	-	-	NA	NA	NA	NA	NA	NA	NA	NA	-	NA	NA	NA
573.168	PATRIC	unknown	2014	human	unknown	unknown	unknown	UCI96	KpI	CG14/15	15	-	-	NA	NA	NA	NA	NA	NA	NA	NA	-	NA	NA	NA
ERR257605	Ellington et al.	UK	unknown	human	unknown	unknown	unknown	unknown	KpI	CG14/15	15	-	-	NA	NA	NA	NA	NA	NA	NA	NA	-	NA	NA	NA
ERR257692	Ellington et al.	UK	unknown	human	unknown	unknown	unknown	unknown	KpI	CG14/15	15	-	-	NA	NA	NA	NA	NA	NA	NA	NA	-	NA	NA	NA
ERR257622	Ellington et al.	UK	2006	human	blood	blood_sterile	unknown	unknown	KpI	CG17/20	16	-	-	NA	NA	NA	NA	NA	NA	NA	NA	-	NA	NA	NA
ERR257617	Ellington et al.	UK	2007	human	blood	blood_sterile	unknown	unknown	KpI	CG17/20	16	-	-	NA	NA	NA	NA	NA	NA	NA	NA	-	NA	NA	NA
ERR276953	Stoesser et al. 2013	UK	2011	human	unknown	unknown	unknown	unknown	KpI	CG17/20	16	-	-	NA	NA	NA	NA	NA	NA	NA	NA	-	NA	NA	NA
573.138	PATRIC	Italy	2012	human	unknown	unknown	unknown	100SGR	KpI	CG17/20	16	-	-	NA	NA	NA	NA	NA	NA	NA	NA	-	NA	NA	NA
573.141	PATRIC	Italy	2013	human	unknown	unknown	unknown	41AVR	KpI	CG17/20	16	-	-	NA	NA	NA	NA	NA	NA	NA	NA	-	NA	NA	NA
573.163	PATRIC	USA	2014	human	unknown	unknown	unknown	BWH58	KpI	CG17/20	16	-	-	NA	NA	NA	NA	NA	NA	NA	NA	-	NA	NA	NA
573.167	PATRIC	unknown	2014	human	unknown	unknown	unknown	BIDMC91	KpI	CG17/20	16	-	-	NA	NA	NA	NA	NA	NA	NA	NA	-	NA	NA	NA
ERR304796	Ellington et al.	UK	2010	human	blood	blood_sterile	infection	unknown	KpI	CG17/20	17	ybt	-	1	131	?	?	14	NA	NA	NA	-	0	0	0
ERR304799	Ellington et al.	UK	2011	human	blood	blood_sterile	infection	unknown	KpI	CG17/20	17	ybt	-	1	131	?	?	14	NA	NA	NA	-	0	0	0
ERR025546	Holt et al.	Singapore	2005	human	sterile	blood_sterile	infection	DB11802/05	KpI	CG17/20	17	ybt	-	3	233	ICEKp11	present	15	NA	NA	NA	-	0	0	0
ERR025583	Holt et al.	Laos	2005	human	sterile	blood_sterile	infection	UI 6717	KpI	CG17/20	17	ybt	-	4	230	ICEKp11	present	15	NA	NA	NA	-	0	0	0
ERR276981	Stoesser et al. 2013	UK	2011	human	unknown	unknown	unknown	unknown	KpI	CG17/20	17	ybt	-	3	231	ICEKp11	present	15	NA	NA	NA	-	0	0	0
1.43871e+06	PATRIC	USA	2013	human	urine	urine	infection	BWH 48	KpI	CG17/20	17	ybt	-	3	231	ICEKp11	present	15	NA	NA	NA	-	0	0	0
ERR1023673	Wyres et al.	Australia	2014	human	rectal swab	intestinal	carriage	16852147	KpI	CG17/20	17	ybt	-	3	232	ICEKp11	present	15	NA	NA	NA	-	0	0	0
ERR1015291	Wyres et al.	Australia	2014	human	urine	urine	infection	16780611	KpI	CG17/20	17	ybt	-	3	68	ICEKp11	present	15	NA	NA	NA	-	0	0	0
ERR276951	Stoesser et al. 2013	UK	2011	human	unknown	unknown	unknown	unknown	KpI	CG17/20	17	ybt	-	3	277	ICEKp12	present	16	NA	NA	NA	-	0	0	0
1.43879e+06	PATRIC	USA	2013	human	sputum	respiratory	infection	MGH 60	KpI	CG17/20	17	ybt	-	3	20	ICEKp4	absent	10	NA	NA	NA	-	0	0	0
ERR1008678	Wyres et al.	Australia	2013	human	urine	urine	infection	16703552	KpI	CG17/20	17	ybt	-	1	6	ICEKp6	absent	5	NA	NA	NA	-	0	0	0
ERR025501	Holt et al.	Vietnam	2005	human	intestinal	intestinal	carriage	D-026-I-b-1	KpI	CG17/20	17	-	-	NA	NA	NA	NA	NA	NA	NA	NA	-	NA	NA	NA
ERR025555	Holt et al.	Vietnam	2005	human	respiratory	respiratory	carriage	K262N	KpI	CG17/20	17	-	-	NA	NA	NA	NA	NA	NA	NA	NA	-	NA	NA	NA
ERR257630	Ellington et al.	UK	2006	human	blood	blood_sterile	unknown	unknown	KpI	CG17/20	17	-	-	NA	NA	NA	NA	NA	NA	NA	NA	-	NA	NA	NA
ERR304790	Ellington et al.	UK	2008	human	blood	blood_sterile	unknown	unknown	KpI	CG17/20	17	-	-	NA	NA	NA	NA	NA	NA	NA	NA	-	NA	NA	NA
ERR314420	Ellington et al.	UK	2011	human	blood	blood_sterile	unknown	unknown	KpI	CG17/20	17	-	-	NA	NA	NA	NA	NA	NA	NA	NA	-	NA	NA	NA
ERR314519	Ellington et al.	UK	2011	human	sterile fluid	blood_sterile	unknown	unknown	KpI	CG17/20	17	-	-	NA	NA	NA	NA	NA	NA	NA	NA	-	NA	NA	NA
1.32842e+06	PATRIC	USA	2012	human	urine	urine	infection	BIDMC 35	KpI	CG17/20	17	-	-	NA	NA	NA	NA	NA	NA	NA	NA	-	NA	NA	NA
SRR2098799	Davis et al.	USA	2012	human	Clinical	unknown	infection	Kpn0081	KpI	CG17/20	17	-	-	NA	NA	NA	NA	NA	NA	NA	NA	-	NA	NA	NA
573.136	PATRIC	China	2013	human	blood	blood_sterile	infection	XH209	KpI	CG17/20	17	-	-	NA	NA	NA	NA	NA	NA	NA	NA	-	NA	NA	NA
1.4387e+06	PATRIC	USA	2013	human	sputum	respiratory	infection	BIDMC 69	KpI	CG17/20	17	-	-	NA	NA	NA	NA	NA	NA	NA	NA	-	NA	NA	NA
ERR1023825	Wyres et al.	Australia	2013	human	wound	wound	infection	16870830	KpI	CG17/20	17	-	-	NA	NA	NA	NA	NA	NA	NA	NA	-	NA	NA	NA
573.166	PATRIC	unknown	2014	human	unknown	unknown	unknown	BIDMC89	KpI	CG17/20	17	-	-	NA	NA	NA	NA	NA	NA	NA	NA	-	NA	NA	NA
1.32839e+06	PATRIC	USA	unknown	human	urine	urine	infection	UCICRE 7	KpI	CG17/20	17	-	-	NA	NA	NA	NA	NA	NA	NA	NA	-	NA	NA	NA
1.43881e+06	PATRIC	USA	unknown	human	urine	urine	infection	UCI 64	KpI	CG17/20	17	-	-	NA	NA	NA	NA	NA	NA	NA	NA	-	NA	NA	NA
ERR024840	Holt et al.	Australia	2002	human	urine	urine	infection	AJ083	KpI	CG17/20	20	ybt	-	4	135	ICEKp5	?	14	NA	NA	NA	-	0	0	0
ERR1023752	Wyres et al.	Australia	2013	human	urine	urine	infection	16870740	KpI	CG17/20	20	ybt	-	4	137	ICEKp5	absent	14	NA	NA	NA	-	0	0	0
ERR1008693	Wyres et al.	Australia	2013	human	blood	blood_sterile	infection	16703567	KpI	CG17/20	20	ybt	-	4	136	ICEKp5	?	14	NA	NA	NA	-	0	0	0
1.43879e+06	PATRIC	USA	2013	human	urine	urine	infection	MGH 70	KpI	CG17/20	20	ybt	-	4	135	ICEKp5	absent	14	NA	NA	NA	-	0	0	0
ERR1008728	Wyres et al.	Australia	2013	human	urine	urine	infection	16703718	KpI	CG17/20	20	ybt	-	4	135	ICEKp5	absent	14	NA	NA	NA	-	0	0	0
ERR024836	Holt et al.	Australia	2002	human	urine	urine	infection	AJ148	KpI	CG17/20	20	-	-	NA	NA	NA	NA	NA	NA	NA	NA	-	NA	NA	NA
ERR025465	Holt et al.	Vietnam	2003	human	respiratory	respiratory	infection	UV937	KpI	CG17/20	20	-	-	NA	NA	NA	NA	NA	NA	NA	NA	-	NA	NA	NA
ERR025996	Holt et al.	Indonesia	2005	human	sterile	blood_sterile	infection	1897	KpI	CG17/20	20	-	-	NA	NA	NA	NA	NA	NA	NA	NA	-	NA	NA	NA
SRR1561307	Bowers et al.	USA	2006	human	unknown	unknown	unknown	US-GA-2006b	KpI	CG17/20	20	-	-	NA	NA	NA	NA	NA	NA	NA	NA	-	NA	NA	NA
ERR025605	Holt et al.	USA	2007	human	intestinal biopsy	intestinal	unknown	QMP M1-972	KpI	CG17/20	20	-	-	NA	NA	NA	NA	NA	NA	NA	NA	-	NA	NA	NA
SRR1561212	Bowers et al.	Canada	2009	human	unknown	unknown	unknown	Canada-2009b	KpI	CG17/20	20	-	-	NA	NA	NA	NA	NA	NA	NA	NA	-	NA	NA	NA
573.146	PATRIC	Italy	2012	human	unknown	unknown	unknown	98SGR	KpI	CG17/20	20	-	-	NA	NA	NA	NA	NA	NA	NA	NA	-	NA	NA	NA
1.32836e+06	PATRIC	USA	2012	human	respiratory	respiratory	infection	MGH 18	KpI	CG17/20	20	-	-	NA	NA	NA	NA	NA	NA	NA	NA	-	NA	NA	NA
ERR349799	Chung et al.	Nepal	2012	human	ET Tip	respiratory	unknown	281	KpI	CG17/20	20	-	-	NA	NA	NA	NA	NA	NA	NA	NA	-	NA	NA	NA
ERR349800	Chung et al.	Nepal	2012	human	ET Secreation	respiratory	unknown	283	KpI	CG17/20	20	-	-	NA	NA	NA	NA	NA	NA	NA	NA	-	NA	NA	NA
ERR349816	Chung et al.	Nepal	2012	human	urine	urine	infection	426	KpI	CG17/20	20	-	-	NA	NA	NA	NA	NA	NA	NA	NA	-	NA	NA	NA
SRR2098788	Davis et al.	USA	2012	chicken	Food	Food	NA	Kpn0021	KpI	CG17/20	20	-	-	NA	NA	NA	NA	NA	NA	NA	NA	-	NA	NA	NA
573.168	PATRIC	USA	2013	human	urine	urine	infection	JS86C16	KpI	CG17/20	20	-	-	NA	NA	NA	NA	NA	NA	NA	NA	-	NA	NA	NA
ERR1015310	Wyres et al.	Australia	2013	human	rectal swab	intestinal	carriage	16780633	KpI	CG17/20	20	-	-	NA	NA	NA	NA	NA	NA	NA	NA	-	NA	NA	NA
ERR1023753	Wyres et al.	Australia	2013	human	urine	urine	infection	16870741	KpI	CG17/20	20	-	-	NA	NA	NA	NA	NA	NA	NA	NA	-	NA	NA	NA
ERR1023782	Wyres et al.	Australia	2013	human	urine	urine	infection	16870770	KpI	CG17/20	20	-	-	NA	NA	NA	NA	NA	NA	NA	NA	-	NA	NA	NA
ERR1023852	Wyres et al.	Australia	2013	human	urine	urine	infection	16870857	KpI	CG17/20	20	-	-	NA	NA	NA	NA	NA	NA	NA	NA	-	NA	NA	NA
ERR1035979	Wyres et al.	Australia	2013	human	urine	urine	infection	1687088	KpI	CG17/20	20	-	-	NA	NA	NA	NA	NA	NA	NA	NA	-	NA	NA	NA
ERR1023693	Wyres et al.	Australia	2014	human	rectal swab	intestinal	carriage	16852167	KpI	CG17/20	20	-	-	NA	NA	NA	NA	NA	NA	NA	NA	-	NA	NA	NA
ERR720257	Struve et al.	USA	1990-1991	unknown	unknown	unknown	unknown	TG21569	KpI	CG17/20	20	-	-	NA	NA	NA	NA	NA	NA	NA	NA	-	NA	NA	NA
SRR5082370	Lee et al.	Singapore	2013-2015	human	liver abscess	liver	infection	NUH29	KpI	CG17/20	20	-	-	NA	NA	NA	NA	NA	NA	NA	NA	-	NA	NA	NA
ERR025147	Holt et al.	USA	2006	bovine	sterile	blood_sterile	infection	QMP M1-761	KpI	CG17/20	22	-	-	NA	NA	NA	NA	NA	NA	NA	NA	-	NA	NA	NA
ERR720254	Struve et al.	USA	2007	human	blood	blood_sterile	infection	TG12387	KpI	CG17/20	22	-	-	NA	NA	NA	NA	NA	NA	NA	NA	-	NA	NA	NA
ERR276987	Stoesser et al. 2013	UK	2011	human	unknown	unknown	unknown	unknown	KpI	CG17/20	22	-	-	NA	NA	NA	NA	NA	NA	NA	NA	-	NA	NA	NA
ERR1008659	Wyres et al.	Australia	2013	human	wound	wound	infection	16703533	KpI	CG17/20	22	-	-	NA	NA	NA	NA	NA	NA	NA	NA	-	NA	NA	NA
ERR562350	Bialek et al.	France	1985	horse	unknown	unknown	unknown	SB3309	KpI	CG23	23	ybt	clb	1	EXCLUDED	EXCLUDED	EXCLUDED	EXCLUDED	EXCLUDED	EXCLUDED	EXCLUDED	present - 2	EXCLUDED	EXCLUDED	EXCLUDED
ERR562351	Bialek et al.	France	1988	horse	unknown	unknown	infection	SB3310	KpI	CG23	23	ybt	clb	?	EXCLUDED	EXCLUDED	EXCLUDED	EXCLUDED	EXCLUDED	EXCLUDED	EXCLUDED	present - 2	EXCLUDED	EXCLUDED	EXCLUDED
ERR562352	Bialek et al.	France	2004	horse	unknown	unknown	infection	SB3380	KpI	CG23	23	ybt	clb	?	EXCLUDED	EXCLUDED	EXCLUDED	EXCLUDED	EXCLUDED	EXCLUDED	EXCLUDED	present - 2	EXCLUDED	EXCLUDED	EXCLUDED
ERR712624	Struve et al.	Canada	2006	human	liver abscess	liver	infection	CAS695	KpI	CG23	23	ybt	clb	1	EXCLUDED	EXCLUDED	EXCLUDED	EXCLUDED	EXCLUDED	EXCLUDED	EXCLUDED	present - 2	EXCLUDED	EXCLUDED	EXCLUDED
ERR025654	Holt et al.	Vietnam	2008	human	sterile	blood_sterile	infection	2358m	KpI	CG23	23	ybt	clb	?	EXCLUDED	EXCLUDED	EXCLUDED	EXCLUDED	EXCLUDED	EXCLUDED	EXCLUDED	present - 2	EXCLUDED	EXCLUDED	EXCLUDED
ERR560506	Bialek et al.	France	2008	human	liver pus	liver	infection	SB4385	KpI	CG23	23	ybt	clb	1	EXCLUDED	EXCLUDED	EXCLUDED	EXCLUDED	EXCLUDED	EXCLUDED	EXCLUDED	present - 2	EXCLUDED	EXCLUDED	EXCLUDED
ERR560508	Bialek et al.	France	2009	human	unknown	unknown	infection	SB4446	KpI	CG23	23	ybt	-	?	EXCLUDED	EXCLUDED	EXCLUDED	EXCLUDED	EXCLUDED	EXCLUDED	EXCLUDED	-	EXCLUDED	EXCLUDED	EXCLUDED
ERR562357	Bialek et al.	France	2011	human	unknown	unknown	infection	SB4467	KpI	CG23	23	ybt	clb	1	EXCLUDED	EXCLUDED	EXCLUDED	EXCLUDED	EXCLUDED	EXCLUDED	EXCLUDED	present - 2	EXCLUDED	EXCLUDED	EXCLUDED
ERR562360	Bialek et al.	France	2012	human	unknown	unknown	infection	SB4698	KpI	CG23	23	ybt	clb	1	EXCLUDED	EXCLUDED	EXCLUDED	EXCLUDED	EXCLUDED	EXCLUDED	EXCLUDED	present - 2	EXCLUDED	EXCLUDED	EXCLUDED
ERR562353	Bialek et al.	Taiwan	unknown	human	liver pus	liver	infection	SB3926	KpI	CG23	23	ybt	-	?	EXCLUDED	EXCLUDED	EXCLUDED	EXCLUDED	EXCLUDED	EXCLUDED	EXCLUDED	-	EXCLUDED	EXCLUDED	EXCLUDED
ERR025576	Holt et al.	Laos	2009	human	pus	unknown	unknown	Pus 15987	KpI	CG23	23	ybt	-	4	326	ICEKp1	absent	2	NA	NA	NA	-	0	0	0
484022	PATRIC	Taiwan	unknown	human	liver abscess	liver	infection	NTUH-K2044	KpI	CG23	23	ybt	-	1	326	ICEKp1	absent	2	NA	NA	NA	-	0	0	0
ERR025115	Holt et al.	Singapore	2003	human	unknown	unknown	infection	DM17138/03	KpI	CG23	23	ybt	clb	1	51	ICEKp10	present	1	2	no	no	present - 2	1	0	1
SRR5082373	Lee et al.	Singapore	2013-2015	human	liver abscess	liver	infection	NUH01	KpI	CG23	23	ybt	clb	1	48	ICEKp10	present	1	2	no	no	present - 2	0	1	1
ERR712791	Struve et al.	Taiwan	1996	human	liver abscess	liver	infection	CAS983	KpI	CG23	23	ybt	clb	1	47	ICEKp10	present	1	2	no	no	present - 2	0	0	0
ERR712792	Struve et al.	Taiwan	1996	human	liver abscess	liver	infection	CAS984	KpI	CG23	23	ybt	clb	1	47	ICEKp10	present	1	2	no	no	present - 2	0	0	0
ERR712793	Struve et al.	Taiwan	1996	human	liver abscess	liver	infection	CAS985	KpI	CG23	23	ybt	clb	1	47	ICEKp10	present	1	2	no	no	present - 2	0	0	0
ERR712794	Struve et al.	Taiwan	1996	human	liver abscess	liver	infection	CAS986	KpI	CG23	23	ybt	clb	1	47	ICEKp10	present	1	2	no	no	present - 2	0	0	0
ERR712899	Struve et al.	Taiwan	1996	human	liver abscess	liver	infection	CAS987	KpI	CG23	23	ybt	clb	1	47	ICEKp10	present	1	2	no	no	present - 2	0	0	0
ERR712901	Struve et al.	South Africa	1996	human	pneumonia	respiratory	infection	CAS989	KpI	CG23	23	ybt	clb	1	47	ICEKp10	present	1	2	no	no	present - 2	0	0	0
ERR712903	Struve et al.	South Africa	1997	human	pneumonia	respiratory	infection	CAS991	KpI	CG23	23	ybt	clb	1	49	ICEKp10	present	1	2	yes	no	present - 2	0	0	0
ERR712900	Struve et al.	Taiwan	1997	human	liver abscess	liver	infection	CAS988	KpI	CG23	23	ybt	clb	1	47	ICEKp10	present	1	2	no	no	present - 2	0	0	0
ERR712904	Struve et al.	South Africa	1997	human	pneumonia	respiratory	infection	CAS992	KpI	CG23	23	ybt	clb	?	47	ICEKp10	present	1	2	?	?	present - 2	0	0	0
ERR025111	Holt et al.	Singapore	2002	human	liver	liver	infection	DM16912/02	KpI	CG23	23	ybt	clb	1	54	ICEKp10	present	1	2	no	no	present - 2	0	0	0
1.19329e+06	PATRIC	Taiwan	2002	human	liver abscess	liver	infection	1084	KpI	CG23	23	ybt	clb	1	47	ICEKp10	present	1	2	no	no	present - 2	0	0	0
ERR024843	Holt et al.	Australia	2002	human	unknown	unknown	infection	AJ155	KpI	CG23	23	ybt	clb	1	47	ICEKp10	present	1	2	?	?	present - 2	0	0	0
ERR713521	Struve et al.	USA	2004	human	liver abscess	liver	infection	CAS683	KpI	CG23	23	ybt	clb	1	47	ICEKp10	present	1	2	yes	no	present - 2	0	0	0
ERR699266	Struve et al.	USA	2005	human	liver abscess	liver	infection	CAS685	KpI	CG23	23	ybt	clb	1	54	ICEKp10	present	1	2	no	no	present - 2	0	0	0
ERR025117	Holt et al.	Singapore	2005	human	liver	liver	infection	DM11825/05	KpI	CG23	23	ybt	clb	?	47	ICEKp10	present	1	2	?	?	-	0	0	0
ERR699269	Struve et al.	USA	2005	human	liver abscess	liver	infection	CAS687	KpI	CG23	23	ybt	clb	1	47	ICEKp10	present	1	2	yes	no	present - 2	0	0	0
ERR713522	Struve et al.	Canada	2005	human	liver abscess	liver	infection	CAS691	KpI	CG23	23	ybt	clb	1	47	ICEKp10	present	1	2	no	no	present - 2	0	0	0
ERR713524	Struve et al.	Canada	2005	human	liver abscess	liver	infection	CAS690	KpI	CG23	23	ybt	clb	1	47	ICEKp10	present	1	2	no	no	present - 2	0	0	0
ERR712623	Struve et al.	Canada	2006	human	liver abscess	liver	infection	CAS694	KpI	CG23	23	ybt	clb	1	55	ICEKp10	present	1	2	no	no	present - 2	0	0	0
ERR713641	Struve et al.	USA	2006	human	liver abscess	liver	infection	CAS698	KpI	CG23	23	ybt	clb	1	47	ICEKp10	present	1	2	no	no	present - 2	0	0	0
ERR025468	Holt et al.	Vietnam	2007	human	sterile	blood_sterile	infection	07-0003m	KpI	CG23	23	ybt	clb	1	47	ICEKp10	present	1	2	no	no	-	0	0	0
ERR712625	Struve et al.	USA	2007	human	liver abscess	liver	infection	CAS699	KpI	CG23	23	ybt	clb	1	46	ICEKp10	present	1	2	no	no	present - 2	0	0	0
ERR712626	Struve et al.	USA	2007	human	liver abscess	liver	infection	CAS701	KpI	CG23	23	ybt	clb	1	46	ICEKp10	present	1	2	no	no	present - 2	0	0	0
ERR560523	Bialek et al.	Madagascar	2007	human	Pus	abscess_pus	infection	SB4722	KpI	CG23	23	ybt	clb	1	14	ICEKp10	present	1	2	no	no	present - 2	0	0	0
ERR560521	Bialek et al.	Madagascar	2007	human	Pus	abscess_pus	infection	SB4720	KpI	CG23	23	ybt	clb	1	14	ICEKp10	present	1	2	no	no	present - 2	0	0	0
ERR713642	Struve et al.	Sweden	2008	human	liver abscess	liver	infection	CAS726	KpI	CG23	23	ybt	clb	1	58	ICEKp10	present	1	2	no	no	present - 2	0	0	0
ERR257665	Ellington et al.	UK	2008	human	blood	blood_sterile	infection	unknown	KpI	CG23	23	ybt	clb	1	56	ICEKp10	present	1	2	no	no	present - 2	0	0	0
ERR713644	Struve et al.	Denmark	2008	human	liver abscess	liver	infection	CAS813	KpI	CG23	23	ybt	clb	1	47	ICEKp10	present	1	2	no	no	present - 2	0	0	0
ERR713643	Struve et al.	Norway	2008	human	liver abscess	liver	infection	CAS727	KpI	CG23	23	ybt	clb	1	47	ICEKp10	present	1	2	?	?	present - 2/3	0	0	0
ERR560505	Bialek et al.	France	2008	human	blood	blood_sterile	infection	SB4384	KpI	CG23	23	ybt	clb	?	47	ICEKp10	?	1	2	?	?	present - ?	0	0	0
ERR025571	Holt et al.	Laos	2008	human	unknown	unknown	infection	Pus 9314/2	KpI	CG23	23	ybt	clb	1	46	ICEKp10	present	1	2	no	no	present - 2	0	0	0
ERR025472	Holt et al.	Vietnam	2009	human	sterile	blood_sterile	infection	08-475T	KpI	CG23	23	ybt	clb	1	43	ICEKp10	present	1	2	no	no	present - 2	0	0	0
ERR276927	Stoesser et al. 2013	UK	2011	human	unknown	unknown	unknown	unknown	KpI	CG23	23	ybt	clb	1	47	ICEKp10	present	1	2	no	no	present - 2	0	0	0
ERR718793	Struve et al.	Norway	2012	human	liver abscess	liver	infection	CAS951	KpI	CG23	23	ybt	clb	1	54	ICEKp10	present	1	2	no	no	present - 2	0	0	0
SRR2098776	Davis et al.	USA	2012	human	Clinical	unknown	infection	Kpn0077	KpI	CG23	23	ybt	clb	1	46	ICEKp10	present	1	2	?	?	present - 2	0	0	0
573.166	PATRIC	unknown	2013	human	unknown	unknown	unknown	BIDMC85	KpI	CG23	23	ybt	clb	1	47	ICEKp10	present	1	2	yes	no	present - 2	0	0	0
573.166	PATRIC	unknown	2014	human	unknown	unknown	unknown	BIDMC86	KpI	CG23	23	ybt	clb	1	59	ICEKp10	absent	1	2	no	no	present - 2	0	0	0
573.164	PATRIC	unknown	2014	human	unknown	unknown	unknown	MGH94	KpI	CG23	23	ybt	clb	1	57	ICEKp10	present	1	2	no	no	present - 2	0	0	0
SRR5082357	Lee et al.	Singapore	2013-2015	human	liver abscess	liver	infection	SGH10	KpI	CG23	23	ybt	clb	1	53	ICEKp10	present	1	2	no	no	present - 2	0	0	0
SRR5082361	Lee et al.	Singapore	2013-2015	human	liver abscess	liver	infection	NUH15	KpI	CG23	23	ybt	clb	1	52	ICEKp10	present	1	2	no	no	present - 2	0	0	0
SRR5082364	Lee et al.	Singapore	2013-2015	human	liver abscess	liver	infection	NUH16	KpI	CG23	23	ybt	clb	1	52	ICEKp10	present	1	2	no	no	present - 2	0	0	0
SRR5082377	Lee et al.	Singapore	2013-2015	human	liver abscess	liver	infection	NUH27	KpI	CG23	23	ybt	clb	1	47	ICEKp10	present	1	2	no	no	-	0	0	0
SRR5082378	Lee et al.	Singapore	2013-2015	human	liver abscess	liver	infection	SGH05	KpI	CG23	23	ybt	clb	1	47	ICEKp10	present	1	2	no	no	present - 2	0	0	0
SRR5082380	Lee et al.	Singapore	2013-2015	human	liver abscess	liver	infection	NUH02	KpI	CG23	23	ybt	clb	1	45	ICEKp10	present	1	2	no	no	-	0	0	0
SRR5082367	Lee et al.	Singapore	2013-2015	human	liver abscess	liver	infection	NUH17	KpI	CG23	23	ybt	clb	1	44	ICEKp10	present	1	2	?	?	present - 2	0	0	0
ERR562354	Bialek et al.	Taiwan	unknown	human	liver pus	liver	infection	SB3927	KpI	CG23	23	ybt	clb	?	14	ICEKp10	?	1	2	?	?	present - 3?	0	0	0
ERR560522	Bialek et al.	Vietnam	2008	human	Post-operative fluid	unknown	infection	SB4721	KpI	CG23	23	-	clb	NA	NA	ICEKp10*-ybt	present	NA	2	?	?	present - 2	#N/A	#N/A	#N/A
SRR5082371	Lee et al.	Singapore	2013-2015	human	liver	liver	infection	NUH24	KpI	CG23	23	-	clb	NA	NA	ICEKp10*-ybt	present	NA	2	no	no	present - 2	#N/A	#N/A	#N/A
SRR5082328	Wyres et al.	Australia	2010	human	blood	blood_sterile	infection	A0171016	KpI	CG23	23	ybt	-	4	201	ICEKp3	absent	9	NA	NA	NA	present - 2	1	0	1
SRR5082338	Wyres et al.	Australia	2013	human	blood	blood_sterile	infection	A0428759	KpI	CG23	23	ybt	-	4	200	ICEKp3	absent	9	NA	NA	NA	present - 2	1	0	1
SRR5082339	Wyres et al.	Australia	unknown	human	pneumonia	respiratory	infection	A0073104	KpI	CG23	23	ybt	-	4	200	ICEKp3	absent	9	NA	NA	NA	present - 2	1	0	1
SRR5082369	Lee et al.	Singapore	2013-2015	human	liver abscess	liver	infection	NUH19	KpI	CG23	23	ybt	-	1	170	ICEKp3	absent	8	NA	NA	NA	-	0	0	0
SRR5082362	Lee et al.	Singapore	2013-2015	human	liver abscess	liver	infection	NUH23	KpI	CG23	23	ybt	-	1	169	ICEKp3	absent	8	NA	NA	NA	-	0	0	0
ERR230425	Wand et al.	unknown	1932	unknown	unknown	unknown	unknown	M109	KpI	CG23	23	-	-	NA	NA	NA	NA	NA	NA	NA	NA	present - 2	NA	NA	NA
NCTC9494	NCTC	USA	1954	human	sputum	respiratory	infection	4428-53	KpI	CG23	23	-	-	NA	NA	NA	NA	NA	NA	NA	NA	-	NA	NA	NA
ERR706870	Struve et al.	Canada	2006	human	liver abscess	liver	infection	CAS692	KpI	CG23	23	-	-	NA	NA	NA	NA	NA	NA	NA	NA	present - 2	NA	NA	NA
ERR560510	Bialek et al.	France	2010	human	blood	blood_sterile	infection	SB4448	KpI	CG23	23	-	-	NA	NA	NA	NA	NA	NA	NA	NA	-	NA	NA	NA
ERR712789	Struve et al.	Norway	2010	human	liver abscess	liver	infection	CAS905	KpI	CG23	23	-	-	NA	NA	NA	NA	NA	NA	NA	NA	present - 2	NA	NA	NA
ERR712790	Struve et al.	Norway	2010	human	liver abscess	liver	infection	CAS906	KpI	CG23	23	-	-	NA	NA	NA	NA	NA	NA	NA	NA	present - 2	NA	NA	NA
ERR1015301	Wyres et al.	Australia	2013	human	throat	throat	carriage	16780622	KpI	CG23	23	-	-	NA	NA	NA	NA	NA	NA	NA	NA	present - 2	NA	NA	NA
ERR1015341	Wyres et al.	Australia	unknown	human	unknown	unknown	unknown	16780668	KpI	CG23	23	-	-	NA	NA	NA	NA	NA	NA	NA	NA	present - 2	NA	NA	NA
SRR2098774	Davis et al.	USA	2012	turkey	Food	Food	NA	Kpn0009	KpI	CG25	25	ybt	-	4	EXCLUDED	EXCLUDED	EXCLUDED	EXCLUDED	EXCLUDED	EXCLUDED	EXCLUDED	-	EXCLUDED	EXCLUDED	EXCLUDED
ERR025649	Holt et al.	Vietnam	2009	human	sterile	blood_sterile	infection	09-2985m	KpI	CG25	25	ybt	-	4	320	ICEKp1	absent	2	NA	NA	NA	-	0	0	0
1.43875e+06	PATRIC	USA	2013	human	urine	urine	infection	CHS 43	KpI	CG25	25	ybt	-	4/3?	323	ICEKp1	absent	2	NA	NA	NA	present - 4/3	0	0	0
1.43875e+06	PATRIC	USA	2013	human	abscess	abscess_pus	infection	CHS 48	KpI	CG25	25	ybt	-	4/3?	323	ICEKp1	absent	2	NA	NA	NA	present - 4/3	0	0	0
ERR304794	Ellington et al.	UK	2010	human	blood	blood_sterile	infection	unknown	KpI	CG25	25	ybt	-	4	62	ICEKp5	absent	6	NA	NA	NA	-	0	0	0
ERR349853	Chung et al.	Nepal	2012	human	urine	urine	infection	588	KpI	CG25	25	ybt	-	?	149	ICEKp5	present	14	NA	NA	NA	-	0	0	0
ERR314400	Ellington et al.	UK	2012	human	urine	urine	unknown	unknown	KpI	CG25	25	ybt	-	4	63	ICEKp5	absent	6	NA	NA	NA	-	0	0	0
ERR1023749	Wyres et al.	Australia	2013	human	urine	urine	infection	16870735	KpI	CG25	25	ybt	-	4	63	ICEKp5	absent	6	NA	NA	NA	-	0	0	0
ERR706869	Struve et al.	Canada	2005	human	liver abscess	liver	infection	CAS689	KpI	CG25	25	-	-	NA	NA	NA	NA	NA	NA	NA	NA	-	NA	NA	NA
ERR560519	Bialek et al.	France	2008	human	blood	blood_sterile	infection	SB4538	KpI	CG25	25	-	-	NA	NA	NA	NA	NA	NA	NA	NA	-	NA	NA	NA
ERR314412	Ellington et al.	UK	2012	human	blood	blood_sterile	unknown	unknown	KpI	CG25	25	-	-	NA	NA	NA	NA	NA	NA	NA	NA	-	NA	NA	NA
ERR314557	Ellington et al.	UK	2012	human	blood	blood_sterile	unknown	unknown	KpI	CG25	25	-	-	NA	NA	NA	NA	NA	NA	NA	NA	-	NA	NA	NA
573.163	PATRIC	USA	2014	human	unknown	unknown	unknown	BWH62	KpI	CG25	25	-	-	NA	NA	NA	NA	NA	NA	NA	NA	-	NA	NA	NA
SRR5082486	Wyres et al.	Australia	2014	human	rectal swab	intestinal	carriage	AH0586	KpI	CG25	25	-	-	NA	NA	NA	NA	NA	NA	NA	NA	-	NA	NA	NA
ERR314556	Ellington et al.	UK	unknown	human	unknown	unknown	unknown	unknown	KpI	CG25	25	-	-	NA	NA	NA	NA	NA	NA	NA	NA	-	NA	NA	NA
ERR1008661	Wyres et al.	Australia	2013	human	urine	urine	infection	16703535	KpI	CG27	27	-	-	NA	NA	NA	NA	NA	NA	NA	NA	-	NA	NA	NA
ERR1008687	Wyres et al.	Australia	2013	human	sputum	respiratory	infection	16703561	KpI	CG27	27	-	-	NA	NA	NA	NA	NA	NA	NA	NA	-	NA	NA	NA
ERR1023766	Wyres et al.	Australia	2013	human	sputum	respiratory	infection	16870754	KpI	CG27	27	-	-	NA	NA	NA	NA	NA	NA	NA	NA	-	NA	NA	NA
ERR1023790	Wyres et al.	Australia	2013	human	urine	urine	infection	16870778	KpI	CG27	27	-	-	NA	NA	NA	NA	NA	NA	NA	NA	-	NA	NA	NA
ERR1023834	Wyres et al.	Australia	2013	human	urine	urine	infection	16870839	KpI	CG27	27	-	-	NA	NA	NA	NA	NA	NA	NA	NA	-	NA	NA	NA
ERR1215608	Wyres et al.	Australia	2013	human	blood	blood_sterile	infection	1809031	KpI	CG27	27	-	-	NA	NA	NA	NA	NA	NA	NA	NA	-	NA	NA	NA
ERR1215613	Wyres et al.	Australia	2013	human	urine	urine	infection	1809036	KpI	CG27	27	-	-	NA	NA	NA	NA	NA	NA	NA	NA	-	NA	NA	NA
ERR1008757	Wyres et al.	Australia	2014	human	sputum	respiratory	infection	16703748	KpI	CG27	27	-	-	NA	NA	NA	NA	NA	NA	NA	NA	-	NA	NA	NA
ERR1008787	Wyres et al.	Australia	2014	human	wound	wound	infection	16703778	KpI	CG27	27	-	-	NA	NA	NA	NA	NA	NA	NA	NA	-	NA	NA	NA
ERR349842	Chung et al.	Nepal	2012	human	urine	urine	infection	550	KpI	CG29	29	ybt	-	1	304	ICEKp2	absent	13	NA	NA	NA	-	0	0	0
ERR257640	Ellington et al.	UK	2006	human	blood	blood_sterile	infection	unknown	KpI	CG29	29	ybt	-	3	148	ICEKp5	absent	14	NA	NA	NA	-	0	0	0
ERR314402	Ellington et al.	UK	2012	human	urine	urine	unknown	unknown	KpI	CG29	29	ybt	-	1	151	ICEKp5	absent	14	NA	NA	NA	-	0	0	0
ERR349820	Chung et al.	Nepal	2012	human	ET Tip	respiratory	unknown	441	KpI	CG29	29	ybt	-	1	151	ICEKp5	absent	14	NA	NA	NA	-	0	0	0
573.156	PATRIC	USA	2014	human	unknown	unknown	unknown	CHS146	KpI	CG29	29	ybt	-	1	151	ICEKp5	absent	14	NA	NA	NA	-	0	0	0
NCTC9127	NCTC	USA	1933	food	ice cream	Food	NA	Strain 99 (NCTC4140)	KpI	CG29	29	-	-	NA	NA	NA	NA	NA	NA	NA	NA	-	NA	NA	NA
NCTC9504	NCTC	USA	1954	human	post-operative infection	post-operative infection	infection	367-54	KpI	CG29	29	-	-	NA	NA	NA	NA	NA	NA	NA	NA	-	NA	NA	NA
573.146	PATRIC	Italy	2012	human	unknown	unknown	unknown	91SGR	KpI	CG29	29	-	-	NA	NA	NA	NA	NA	NA	NA	NA	-	NA	NA	NA
573.136	PATRIC	China	2013	human	sputum	respiratory	infection	XDR	KpI	CG29	29	-	-	NA	NA	NA	NA	NA	NA	NA	NA	-	NA	NA	NA
ERR1008681	Wyres et al.	Australia	2013	human	urine	urine	infection	16703555	KpI	CG29	29	-	-	NA	NA	NA	NA	NA	NA	NA	NA	-	NA	NA	NA
ERR1008714	Wyres et al.	Australia	2013	human	urine	urine	infection	1670373	KpI	CG29	29	-	-	NA	NA	NA	NA	NA	NA	NA	NA	-	NA	NA	NA
ERR1008715	Wyres et al.	Australia	2013	human	urine	urine	infection	1670374	KpI	CG29	29	-	-	NA	NA	NA	NA	NA	NA	NA	NA	-	NA	NA	NA
ERR1008724	Wyres et al.	Australia	2013	human	urine	urine	infection	16703714	KpI	CG29	29	-	-	NA	NA	NA	NA	NA	NA	NA	NA	-	NA	NA	NA
ERR1023843	Wyres et al.	Australia	2013	human	urine	urine	infection	16870848	KpI	CG29	29	-	-	NA	NA	NA	NA	NA	NA	NA	NA	-	NA	NA	NA
ERR1035991	Wyres et al.	Australia	2013	human	urine	urine	infection	16870886	KpI	CG29	29	-	-	NA	NA	NA	NA	NA	NA	NA	NA	-	NA	NA	NA
573.157	PATRIC	USA	2014	human	unknown	unknown	unknown	CHS161	KpI	CG29	29	-	-	NA	NA	NA	NA	NA	NA	NA	NA	-	NA	NA	NA
ERR1008738	Wyres et al.	Australia	2014	human	urine	urine	infection	16703728	KpI	CG29	29	-	-	NA	NA	NA	NA	NA	NA	NA	NA	-	NA	NA	NA
ERR1008740	Wyres et al.	Australia	2014	human	urine	urine	infection	16703731	KpI	CG29	29	-	-	NA	NA	NA	NA	NA	NA	NA	NA	-	NA	NA	NA
ERR1008747	Wyres et al.	Australia	2014	human	urine	urine	infection	16703738	KpI	CG29	29	-	-	NA	NA	NA	NA	NA	NA	NA	NA	-	NA	NA	NA
ERR1008766	Wyres et al.	Australia	2014	human	urine	urine	infection	16703757	KpI	CG29	29	-	-	NA	NA	NA	NA	NA	NA	NA	NA	-	NA	NA	NA
ERR1008775	Wyres et al.	Australia	2014	human	urine	urine	infection	16703766	KpI	CG29	29	-	-	NA	NA	NA	NA	NA	NA	NA	NA	-	NA	NA	NA
ERR1015287	Wyres et al.	Australia	2014	human	urine	urine	infection	1678067	KpI	CG29	29	-	-	NA	NA	NA	NA	NA	NA	NA	NA	-	NA	NA	NA
SRR5082464	Wyres et al.	Australia	2014	human	urine	urine	infection	KC0278	KpI	CG29	29	-	-	NA	NA	NA	NA	NA	NA	NA	NA	-	NA	NA	NA
1.36519e+06	PATRIC	Australia	unknown	unknown	environment	NA	NA	KP-1	KpI	CG29	29	-	-	NA	NA	NA	NA	NA	NA	NA	NA	-	NA	NA	NA
NCTC11692	NCTC	unknown	unknown	unknown	unknown	unknown	unknown	I8	KpI	CG29	29	-	-	NA	NA	NA	NA	NA	NA	NA	NA	-	NA	NA	NA
ERR024822	Holt et al.	Australia	2001	human	unknown	unknown	infection	AJ049	KpI	n/a	30	-	-	NA	NA	NA	NA	NA	NA	NA	NA	-	NA	NA	NA
ERR1023722	Wyres et al.	Australia	2014	human	urine	urine	infection	1687078	KpI	n/a	30	-	-	NA	NA	NA	NA	NA	NA	NA	NA	-	NA	NA	NA
ERR1023666	Wyres et al.	Australia	2014	human	rectal swab	intestinal	carriage	16852140	KpI	CG34	34	ybt	-	1	90	ICEKp4	absent	10	NA	NA	NA	-	0	0	0
SRR5082460	Wyres et al.	Australia	2014	human	rectal swab	intestinal	carriage	AH0360	KpI	CG34	34	ybt	-	1	90	ICEKp4	absent	10	NA	NA	NA	-	0	0	0
ERR025494	Holt et al.	Vietnam	2005	human	respiratory	respiratory	carriage	K280N	KpI	CG34	34	-	-	NA	NA	NA	NA	NA	NA	NA	NA	-	NA	NA	NA
ERR025146	Holt et al.	USA	2006	bovine	sterile	blood_sterile	infection	QMP M1-728	KpI	CG34	34	-	-	NA	NA	NA	NA	NA	NA	NA	NA	-	NA	NA	NA
ERR314560	Ellington et al.	UK	2006	human	blood	blood_sterile	unknown	unknown	KpI	CG34	34	-	-	NA	NA	NA	NA	NA	NA	NA	NA	-	NA	NA	NA
ERR720263	Struve et al.	USA	2010	human	blood	blood_sterile	infection	TG21980	KpI	CG34	34	-	-	NA	NA	NA	NA	NA	NA	NA	NA	-	NA	NA	NA
SRR1508864	Stoesser et al. 2014	Nepal	2011	human	blood	blood_sterile	infection	H1183	KpI	CG34	34	-	-	NA	NA	NA	NA	NA	NA	NA	NA	-	NA	NA	NA
1.32832e+06	PATRIC	USA	2012	human	groin	unknown	unknown	KPNIH27	KpI	CG34	34	-	-	NA	NA	NA	NA	NA	NA	NA	NA	-	NA	NA	NA
1.32843e+06	PATRIC	USA	2012	human	urine	urine	infection	BIDMC 40	KpI	CG34	34	-	-	NA	NA	NA	NA	NA	NA	NA	NA	-	NA	NA	NA
SRR2098783	Davis et al.	USA	2012	chicken	Food	Food	NA	Kpn0003	KpI	CG34	34	-	-	NA	NA	NA	NA	NA	NA	NA	NA	-	NA	NA	NA
ERR1008788	Wyres et al.	Australia	2014	human	urine	urine	infection	16703779	KpI	CG34	34	-	-	NA	NA	NA	NA	NA	NA	NA	NA	-	NA	NA	NA
ERR1015281	Wyres et al.	Australia	2014	human	urine	urine	infection	1678061	KpI	CG34	34	-	-	NA	NA	NA	NA	NA	NA	NA	NA	-	NA	NA	NA
1.43881e+06	PATRIC	USA	unknown	human	urine	urine	infection	UCI 62	KpI	CG34	34	-	-	NA	NA	NA	NA	NA	NA	NA	NA	-	NA	NA	NA
NCTC11687	NCTC	unknown	unknown	unknown	unknown	unknown	unknown	I3	KpI	CG34	34	-	-	NA	NA	NA	NA	NA	NA	NA	NA	-	NA	NA	NA
573.14	PATRIC	Italy	2013	human	unknown	unknown	unknown	25BO	KpI	CG35	35	ybt	-	4	156	?	absent	14	NA	NA	NA	present - 2	0	0	0
ERR257638	Ellington et al.	UK	2006	human	blood	blood_sterile	infection	unknown	KpI	CG35	35	ybt	-	3	287	ICEKp12	present	16	NA	NA	NA	-	0	0	0
ERR257646	Ellington et al.	UK	2006	human	blood	blood_sterile	infection	unknown	KpI	CG35	35	ybt	-	3	287	ICEKp12	present	16	NA	NA	NA	-	0	0	0
ERR314435	Ellington et al.	UK	2012	human	sputum	respiratory	unknown	unknown	KpI	CG35	35	ybt	-	3	287	ICEKp12	absent	16	NA	NA	NA	-	0	0	0
ERR314415	Ellington et al.	UK	2012	human	urine	urine	unknown	unknown	KpI	CG35	35	ybt	-	3	303	ICEKp2	absent	13	NA	NA	NA	present - 2	0	0	0
ERR276979	Stoesser et al. 2013	UK	2011	human	unknown	unknown	unknown	unknown	KpI	CG35	35	ybt	-	4	186	ICEKp3	absent	9	NA	NA	NA	-	0	0	0
ERR276949	Stoesser et al. 2013	UK	2011	human	unknown	unknown	unknown	unknown	KpI	CG35	35	ybt	-	4	180	ICEKp3	absent	9	NA	NA	NA	present - 2	0	0	0
ERR349807	Chung et al.	Nepal	2012	human	tissue	tissue	infection	329	KpI	CG35	35	ybt	-	4	187	ICEKp3	absent	9	NA	NA	NA	-	0	0	0
573.145	PATRIC	Italy	2012	human	unknown	unknown	unknown	79RE	KpI	CG35	35	ybt	-	4	176	ICEKp3	absent	9	NA	NA	NA	present - 2	0	0	0
ERR1023866	Wyres et al.	Australia	2013	human	urine	urine	infection	16870872	KpI	CG35	35	ybt	-	1	196	ICEKp3	absent	8	NA	NA	NA	present - 2	0	0	0
ERR1023807	Wyres et al.	Australia	2013	human	wound	wound	infection	16870812	KpI	CG35	35	ybt	-	4	183	ICEKp3	absent	9	NA	NA	NA	-	0	0	0
ERR1023703	Wyres et al.	Australia	2014	human	rectal swab	intestinal	carriage	16852178	KpI	CG35	35	ybt	-	1	179	ICEKp3	absent	9	NA	NA	NA	present - 2	0	0	0
ERR1023705	Wyres et al.	Australia	2014	human	rectal swab	intestinal	carriage	16852181	KpI	CG35	35	ybt	-	1	179	ICEKp3	absent	9	NA	NA	NA	present - 2	0	0	0
573.146	PATRIC	Italy	2012	human	unknown	unknown	unknown	93SGR	KpI	CG35	35	ybt	-	1	175	ICEKp9	absent	8	NA	NA	NA	present - 2	0	0	0
573.14	PATRIC	Italy	2013	human	unknown	unknown	unknown	26BO	KpI	CG35	35	ybt	-	1	197	ICEKp9	absent	8	NA	NA	NA	present - 2	0	0	0
ERR204293	Wand et al.	unknown	1940	human	stool	intestinal	carriage	M295	KpI	CG35	35	-	-	NA	NA	NA	NA	NA	NA	NA	NA	present - 2	NA	NA	NA
ERR025137	Holt et al.	USA	2005	bovine	sterile	blood_sterile	infection	QMP M1-557	KpI	CG35	35	-	-	NA	NA	NA	NA	NA	NA	NA	NA	-	NA	NA	NA
ERR720245	Struve et al.	USA	2005	human	blood	blood_sterile	infection	TG04605	KpI	CG35	35	-	-	NA	NA	NA	NA	NA	NA	NA	NA	present - 2	NA	NA	NA
ERR025566	Holt et al.	Laos	2006	human	intestinal	intestinal	infection	AF 3927	KpI	CG35	35	-	-	NA	NA	NA	NA	NA	NA	NA	NA	present - 2	NA	NA	NA
ERR257656	Ellington et al.	UK	2006	human	CSF	blood_sterile	unknown	unknown	KpI	CG35	35	-	-	NA	NA	NA	NA	NA	NA	NA	NA	present - 2	NA	NA	NA
ERR560525	Bialek et al.	France	2012	human	urine	urine	infection	SB4763	KpI	CG35	35	-	-	NA	NA	NA	NA	NA	NA	NA	NA	present - 2/3	NA	NA	NA
ERR1015295	Wyres et al.	Australia	2013	human	rectal swab	intestinal	carriage	16780615	KpI	CG35	35	-	-	NA	NA	NA	NA	NA	NA	NA	NA	present - 2	NA	NA	NA
ERR1023650	Wyres et al.	Australia	2013	human	rectal swab	intestinal	carriage	16852123	KpI	CG35	35	-	-	NA	NA	NA	NA	NA	NA	NA	NA	present - 2	NA	NA	NA
ERR1023750	Wyres et al.	Australia	2013	human	wound	wound	infection	16870738	KpI	CG35	35	-	-	NA	NA	NA	NA	NA	NA	NA	NA	present - 2	NA	NA	NA
ERR1008702	Wyres et al.	Australia	2013	human	blood	blood_sterile	infection	16703577	KpI	CG35	35	-	-	NA	NA	NA	NA	NA	NA	NA	NA	present - 2	NA	NA	NA
1.43879e+06	PATRIC	USA	2013	human	urine	urine	infection	MGH 64	KpI	CG35	35	-	-	NA	NA	NA	NA	NA	NA	NA	NA	present - 2	NA	NA	NA
ERR1023653	Wyres et al.	Australia	2014	human	rectal swab	intestinal	carriage	16852126	KpI	CG35	35	-	-	NA	NA	NA	NA	NA	NA	NA	NA	present - 2	NA	NA	NA
1.25052e+06	PATRIC	Spain	unknown	human	stool	intestinal	carriage	RYC492	KpI	CG35	35	-	-	NA	NA	NA	NA	NA	NA	NA	NA	present - 2	NA	NA	NA
1.29427e+06	PATRIC	unknown	unknown	unknown	mangrove sediment slurry	NA	NA	HSL4	KpI	CG35	35	-	-	NA	NA	NA	NA	NA	NA	NA	NA	present - 2	NA	NA	NA
NCTC11675	NCTC	unknown	unknown	unknown	unknown	unknown	unknown	P2	KpI	CG35	35	-	-	NA	NA	NA	NA	NA	NA	NA	NA	present - 2	NA	NA	NA
NCTC11688	NCTC	unknown	unknown	unknown	unknown	unknown	unknown	I4	KpI	CG35	35	-	-	NA	NA	NA	NA	NA	NA	NA	NA	present - 2	NA	NA	NA
ERR1023742	Wyres et al.	Australia	2013	human	tip	unknown	infection	16870728	KpI	CG35	35	ybt	-	plasmid	38	plasmid	absent	4	NA	NA	NA	present - 2	0	0	0
ERR025520	Holt et al.	Vietnam	2006	human	intestinal	intestinal	carriage	EW-85-R-MAN	KpI	CG36	36	ybt	-	1	237	ICEKp12	present	16	NA	NA	NA	-	0	0	0
ERR1008675	Wyres et al.	Australia	2013	human	urine	urine	infection	16703549	KpI	CG36	36	ybt	-	4	214	ICEKp3	absent	9	NA	NA	NA	-	0	0	0
ERR720249	Struve et al.	USA	1999	human	respiratory tract	respiratory	unknown	TG12354	KpI	CG36	36	ybt	-	3	71	ICEKp4	absent	10	NA	NA	NA	-	0	0	0
1.40017e+06	PATRIC	USA	2013	human	urine	urine	infection	BIDMC 51	KpI	CG36	36	ybt	-	3	71	ICEKp4	absent	10	NA	NA	NA	-	0	0	0
ERR024823	Holt et al.	Australia	2001	human	urine	urine	infection	AJ054	KpI	CG36	36	-	-	NA	NA	NA	NA	NA	NA	NA	NA	-	NA	NA	NA
ERR276921	Stoesser et al. 2013	UK	2011	human	unknown	unknown	unknown	unknown	KpI	CG36	36	-	-	NA	NA	NA	NA	NA	NA	NA	NA	-	NA	NA	NA
573.169	PATRIC	USA	2013	human	wound	wound	infection	1035_KPNE	KpI	CG36	36	-	-	NA	NA	NA	NA	NA	NA	NA	NA	-	NA	NA	NA
ERR1023821	Wyres et al.	Australia	2013	human	urine	urine	infection	16870826	KpI	CG36	36	-	-	NA	NA	NA	NA	NA	NA	NA	NA	-	NA	NA	NA
ERR1023814	Wyres et al.	Australia	2013	human	urine	urine	infection	16870819	KpI	CG37	37	ybt	-	4	275	ICEKp11	present	15	NA	NA	NA	-	0	0	0
SRR5082345	Wyres et al.	Australia	2008	human	blood	blood_sterile	infection	A0060996	KpI	CG37	37	ybt	-	4	102	ICEKp4	absent	10	NA	NA	NA	-	0	0	0
ERR1023775	Wyres et al.	Australia	2013	human	urine	urine	infection	16870763	KpI	CG37	37	ybt	-	1	121	ICEKp4	absent	10	NA	NA	NA	-	0	0	0
ERR1023792	Wyres et al.	Australia	2013	human	urine	urine	infection	16870780	KpI	CG37	37	ybt	-	1	121	ICEKp4	absent	10	NA	NA	NA	-	0	0	0
SRR1561299	Bowers et al.	USA	2010	human	unknown	unknown	unknown	US-CA-2010b	KpI	CG37	37	ybt	-	1	222	ICEKp6	absent	no lineage	NA	NA	NA	-	0	0	0
SRR5082384	Wyres et al.	Australia	unknown	human	unknown	unknown	unknown	Kp25	KpI	CG37	37	ybt	-	1	10	ICEKp6	absent	5	NA	NA	NA	-	0	0	0
SRR5082396	Wyres et al.	unknown	unknown	unknown	unknown	unknown	unknown	unknown	KpI	CG37	37	ybt	-	1	10	ICEKp6	absent	5	NA	NA	NA	-	0	0	0
1.32842e+06	PATRIC	USA	2010	human	urine	urine	infection	BIDMC 18D	KpI	CG37	37	ybt	-	4	123	ICEKp8	absent	3	NA	NA	NA	-	0	0	0
ERR720264	Struve et al.	USA	2010	human	blood	blood_sterile	infection	TG21982	KpI	CG37	37	ybt	-	4	123	ICEKp8	absent	3	NA	NA	NA	-	0	0	0
1.32838e+06	PATRIC	USA	2012	human	wound	wound	infection	MGH 47	KpI	CG37	37	ybt	-	4	124	ICEKp8	absent	3	NA	NA	NA	-	0	0	0
1.32842e+06	PATRIC	USA	2012	human	urine	urine	infection	BIDMC 21	KpI	CG37	37	ybt	-	4	123	ICEKp8	absent	3	NA	NA	NA	-	0	0	0
1.32843e+06	PATRIC	USA	2012	human	blood	blood_sterile	infection	BIDMC 41	KpI	CG37	37	ybt	-	4	123	ICEKp8	absent	3	NA	NA	NA	-	0	0	0
1.40016e+06	PATRIC	USA	2013	human	urine	urine	infection	BIDMC 46a	KpI	CG37	37	ybt	-	4	123	ICEKp8	absent	3	NA	NA	NA	-	0	0	0
1.40017e+06	PATRIC	USA	2013	human	urine	urine	infection	BIDMC 53	KpI	CG37	37	ybt	-	4	123	ICEKp8	absent	3	NA	NA	NA	-	0	0	0
SRR1561324	Bowers et al.	USA	1996	human	unknown	unknown	unknown	US-NC-1996	KpI	CG37	37	-	-	NA	NA	NA	NA	NA	NA	NA	NA	-	NA	NA	NA
ERR257686	Ellington et al.	UK	2006	human	blood	blood_sterile	unknown	unknown	KpI	CG37	37	-	-	NA	NA	NA	NA	NA	NA	NA	NA	-	NA	NA	NA
ERR720248	Struve et al.	USA	2006	human	respiratory tract	respiratory	unknown	TG12351	KpI	CG37	37	-	-	NA	NA	NA	NA	NA	NA	NA	NA	-	NA	NA	NA
1.22612e+06	PATRIC	Spain	2008	human	blood	blood_sterile	infection	KpQ3	KpI	CG37	37	-	-	NA	NA	NA	NA	NA	NA	NA	NA	-	NA	NA	NA
1.39557e+06	PATRIC	Spain	2008	human	blood	blood_sterile	infection	KpQ24	KpI	CG37	37	-	-	NA	NA	NA	NA	NA	NA	NA	NA	-	NA	NA	NA
1.39558e+06	PATRIC	Spain	2008	human	blood	blood_sterile	infection	KpQ15	KpI	CG37	37	-	-	NA	NA	NA	NA	NA	NA	NA	NA	-	NA	NA	NA
SRR1561250	Bowers et al.	Italy	2009	human	unknown	unknown	unknown	Italy-Palermo-2009f	KpI	CG37	37	-	-	NA	NA	NA	NA	NA	NA	NA	NA	-	NA	NA	NA
573.139	PATRIC	Italy	2011	human	unknown	unknown	unknown	16BO	KpI	CG37	37	-	-	NA	NA	NA	NA	NA	NA	NA	NA	-	NA	NA	NA
573.14	PATRIC	Italy	2011	human	unknown	unknown	unknown	28BO	KpI	CG37	37	-	-	NA	NA	NA	NA	NA	NA	NA	NA	-	NA	NA	NA
573.144	PATRIC	Italy	2011	human	unknown	unknown	unknown	68BO	KpI	CG37	37	-	-	NA	NA	NA	NA	NA	NA	NA	NA	-	NA	NA	NA
573.144	PATRIC	Italy	2011	human	unknown	unknown	unknown	70BO	KpI	CG37	37	-	-	NA	NA	NA	NA	NA	NA	NA	NA	-	NA	NA	NA
573.135	PATRIC	China	2012	human	bile	bile	infection	5422	KpI	CG37	37	-	-	NA	NA	NA	NA	NA	NA	NA	NA	-	NA	NA	NA
1.32837e+06	PATRIC	USA	2012	human	urine	urine	infection	MGH 30	KpI	CG37	37	-	-	NA	NA	NA	NA	NA	NA	NA	NA	-	NA	NA	NA
1.40017e+06	PATRIC	USA	2012	human	sputum	respiratory	infection	BIDMC 48	KpI	CG37	37	-	-	NA	NA	NA	NA	NA	NA	NA	NA	-	NA	NA	NA
ERR349747	Chung et al.	Nepal	2012	human	urine	urine	infection	16	KpI	CG37	37	-	-	NA	NA	NA	NA	NA	NA	NA	NA	-	NA	NA	NA
ERR349798	Chung et al.	Nepal	2012	human	sputum	respiratory	infection	276	KpI	CG37	37	-	-	NA	NA	NA	NA	NA	NA	NA	NA	-	NA	NA	NA
573.141	PATRIC	Italy	2013	human	unknown	unknown	unknown	36AVR	KpI	CG37	37	-	-	NA	NA	NA	NA	NA	NA	NA	NA	-	NA	NA	NA
1.4388e+06	PATRIC	USA	2013	human	urine	urine	infection	MGH 72	KpI	CG37	37	-	-	NA	NA	NA	NA	NA	NA	NA	NA	-	NA	NA	NA
ERR1008636	Wyres et al.	Australia	2013	human	urine	urine	infection	16703510	KpI	CG37	37	-	-	NA	NA	NA	NA	NA	NA	NA	NA	-	NA	NA	NA
ERR1008732	Wyres et al.	Australia	2013	human	urine	urine	infection	16703722	KpI	CG37	37	-	-	NA	NA	NA	NA	NA	NA	NA	NA	-	NA	NA	NA
ERR1023644	Wyres et al.	Australia	2013	human	rectal swab	intestinal	carriage	16852117	KpI	CG37	37	-	-	NA	NA	NA	NA	NA	NA	NA	NA	-	NA	NA	NA
ERR1023648	Wyres et al.	Australia	2013	human	throat	throat	carriage	16852121	KpI	CG37	37	-	-	NA	NA	NA	NA	NA	NA	NA	NA	-	NA	NA	NA
573.163	PATRIC	unknown	2014	human	unknown	unknown	unknown	MGH82	KpI	CG37	37	-	-	NA	NA	NA	NA	NA	NA	NA	NA	-	NA	NA	NA
ERR1008751	Wyres et al.	Australia	2014	human	urine	urine	infection	16703742	KpI	CG37	37	-	-	NA	NA	NA	NA	NA	NA	NA	NA	-	NA	NA	NA
ERR1008780	Wyres et al.	Australia	2014	human	urine	urine	infection	16703771	KpI	CG37	37	-	-	NA	NA	NA	NA	NA	NA	NA	NA	-	NA	NA	NA
ERR1008793	Wyres et al.	Australia	2014	human	sputum	respiratory	infection	16703785	KpI	CG37	37	-	-	NA	NA	NA	NA	NA	NA	NA	NA	-	NA	NA	NA
ERR1023671	Wyres et al.	Australia	2014	human	rectal swab	intestinal	carriage	16852145	KpI	CG37	37	-	-	NA	NA	NA	NA	NA	NA	NA	NA	-	NA	NA	NA
ERR1023695	Wyres et al.	Australia	2014	human	rectal swab	intestinal	carriage	16852170	KpI	CG37	37	-	-	NA	NA	NA	NA	NA	NA	NA	NA	-	NA	NA	NA
1.32839e+06	PATRIC	USA	unknown	human	sputum	respiratory	infection	UCICRE 2	KpI	CG37	37	-	-	NA	NA	NA	NA	NA	NA	NA	NA	-	NA	NA	NA
1.43881e+06	PATRIC	USA	unknown	human	urine	urine	infection	UCI 68	KpI	CG37	37	-	-	NA	NA	NA	NA	NA	NA	NA	NA	-	NA	NA	NA
ERR1023649	Wyres et al.	Australia	2013	human	throat	throat	carriage	16852122	KpI	CG37	37	ybt	-	plasmid	34	plasmid	absent	4	NA	NA	NA	-	0	0	0
272621	PATRIC	USA	1994	human	sputum	respiratory	infection	MGH 78578	KpI	n/a	38	-	-	NA	NA	NA	NA	NA	NA	NA	NA	-	NA	NA	NA
SRR1561358	Bowers et al.	USA	2011	human	unknown	unknown	unknown	US-TX-2011	KpI	n/a	39	ybt	-	3	294	ICEKp12	present	16	NA	NA	NA	-	0	0	0
SRR2098761	Davis et al.	USA	2012	chicken	Food	Food	NA	Kpn0022	KpI	n/a	39	-	-	NA	NA	NA	NA	NA	NA	NA	NA	-	NA	NA	NA
SRR5082331	Wyres et al.	Australia	2012	human	blood	blood_sterile	infection	A0340876	KpI	n/a	39	-	-	NA	NA	NA	NA	NA	NA	NA	NA	-	NA	NA	NA
ERR1023646	Wyres et al.	Australia	2013	human	rectal swab	intestinal	carriage	16852119	KpI	n/a	39	-	-	NA	NA	NA	NA	NA	NA	NA	NA	-	NA	NA	NA
ERR025544	Holt et al.	Singapore	1996	human	sterile	blood_sterile	infection	DB44834/96	KpI	n/a	42	-	-	NA	NA	NA	NA	NA	NA	NA	NA	-	NA	NA	NA
ERR025485	Holt et al.	Vietnam	2004	human	respiratory	respiratory	carriage	K21Sp	KpI	n/a	42	-	-	NA	NA	NA	NA	NA	NA	NA	NA	-	NA	NA	NA
ERR025553	Holt et al.	Vietnam	2004	human	respiratory	respiratory	carriage	K86N	KpI	n/a	42	-	-	NA	NA	NA	NA	NA	NA	NA	NA	-	NA	NA	NA
SRR1561338	Bowers et al.	USA	2004	human	unknown	unknown	unknown	US-NY-2004d	KpI	n/a	42	-	-	NA	NA	NA	NA	NA	NA	NA	NA	-	NA	NA	NA
ERR025993	Holt et al.	UK	2009	mouse	intestinal	intestinal	NA	TL125	KpI	n/a	42	-	-	NA	NA	NA	NA	NA	NA	NA	NA	-	NA	NA	NA
1.43146e+06	PATRIC	China	unknown	unknown	blood	blood_sterile	infection	NB60	KpI	CG43	43	ybt	clb	3	288	ICEKp10	present	17	3	?	?	-	0	0	0
ERR024845	Holt et al.	Australia	2002	human	unknown	unknown	infection	AJ205	KpI	CG43	43	-	-	NA	NA	NA	NA	NA	NA	NA	NA	-	NA	NA	NA
ERR024848	Holt et al.	Australia	2002	human	respiratory	respiratory	infection	AJ211	KpI	CG43	43	-	-	NA	NA	NA	NA	NA	NA	NA	NA	-	NA	NA	NA
ERR025657	Holt et al.	Indonesia	2005	human	urine	urine	unknown	1524	KpI	CG43	43	-	-	NA	NA	NA	NA	NA	NA	NA	NA	-	NA	NA	NA
ERR025658	Holt et al.	Indonesia	2005	human	sterile	blood_sterile	infection	1764	KpI	CG43	43	-	-	NA	NA	NA	NA	NA	NA	NA	NA	-	NA	NA	NA
ERR025659	Holt et al.	Indonesia	2005	human	sterile	blood_sterile	infection	1765	KpI	CG43	43	-	-	NA	NA	NA	NA	NA	NA	NA	NA	-	NA	NA	NA
ERR025661	Holt et al.	Indonesia	2005	human	urine	urine	unknown	1555	KpI	CG43	43	-	-	NA	NA	NA	NA	NA	NA	NA	NA	-	NA	NA	NA
ERR025668	Holt et al.	Indonesia	2005	human	sterile	blood_sterile	infection	1753	KpI	CG43	43	-	-	NA	NA	NA	NA	NA	NA	NA	NA	-	NA	NA	NA
ERR025471	Holt et al.	USA	2006	bovine	sterile	blood_sterile	infection	QMP B2-170	KpI	CG43	43	-	-	NA	NA	NA	NA	NA	NA	NA	NA	-	NA	NA	NA
SRR1561230	Bowers et al.	India	2007	human	unknown	unknown	unknown	India-2007b	KpI	CG43	43	-	-	NA	NA	NA	NA	NA	NA	NA	NA	-	NA	NA	NA
573.171	PATRIC	USA	2013	human	urine	urine	infection	863_KPNE	KpI	CG43	43	-	-	NA	NA	NA	NA	NA	NA	NA	NA	-	NA	NA	NA
SRR2098698	Davis et al.	USA	2012	turkey	Food	Food	NA	Kpn0016	KpI	n/a	44	-	-	NA	NA	NA	NA	NA	NA	NA	NA	-	NA	NA	NA
1.2848e+06	PATRIC	USA	2010	human	blood	blood_sterile	infection	DMC0799	KpI	CG45	45	ybt	-	1	78	ICEKp4	absent	10	NA	NA	NA	-	0	0	0
ERR304800	Ellington et al.	UK	2010	human	blood	blood_sterile	infection	unknown	KpI	CG45	45	ybt	-	1	78	ICEKp4	absent	10	NA	NA	NA	-	0	0	0
ERR304793	Ellington et al.	UK	2010	human	blood	blood_sterile	infection	unknown	KpI	CG45	45	ybt	-	1	73	ICEKp4	absent	10	NA	NA	NA	-	0	0	0
573.14	PATRIC	Italy	2011	human	unknown	unknown	unknown	27BO	KpI	CG45	45	ybt	-	1	79	ICEKp4	absent	10	NA	NA	NA	-	0	0	0
ERR276926	Stoesser et al. 2013	UK	2011	human	unknown	unknown	unknown	unknown	KpI	CG45	45	ybt	-	1	78	ICEKp4	absent	10	NA	NA	NA	-	0	0	0
ERR276937	Stoesser et al. 2013	UK	2011	human	unknown	unknown	unknown	unknown	KpI	CG45	45	ybt	-	1	78	ICEKp4	absent	10	NA	NA	NA	-	0	0	0
ERR276962	Stoesser et al. 2013	UK	2011	human	unknown	unknown	unknown	unknown	KpI	CG45	45	ybt	-	1	78	ICEKp4	absent	10	NA	NA	NA	-	0	0	0
ERR276966	Stoesser et al. 2013	UK	2011	human	unknown	unknown	unknown	unknown	KpI	CG45	45	ybt	-	1	78	ICEKp4	absent	10	NA	NA	NA	-	0	0	0
573.143	PATRIC	Italy	2012	human	unknown	unknown	unknown	60BG	KpI	CG45	45	ybt	-	1	78	ICEKp4	absent	10	NA	NA	NA	-	0	0	0
573.146	PATRIC	Italy	2012	human	unknown	unknown	unknown	94SGR	KpI	CG45	45	ybt	-	1	78	ICEKp4	absent	10	NA	NA	NA	-	0	0	0
573.148	PATRIC	USA	2012	unknown	Turkey cecum	NA	NA	UMNturkey9	KpI	CG45	45	ybt	-	1	78	ICEKp4	absent	10	NA	NA	NA	-	0	0	0
ERR349785	Chung et al.	Nepal	2012	human	sputum	respiratory	infection	212	KpI	CG45	45	ybt	-	1	78	ICEKp4	absent	10	NA	NA	NA	-	0	0	0
SRR2098683	Davis et al.	USA	2012	turkey	Food	Food	NA	Kpn0013	KpI	CG45	45	ybt	-	1	78	ICEKp4	absent	10	NA	NA	NA	-	0	0	0
SRR2098685	Davis et al.	USA	2012	turkey	Food	Food	NA	Kpn0015	KpI	CG45	45	ybt	-	1	78	ICEKp4	absent	10	NA	NA	NA	-	0	0	0
ERR1008729	Wyres et al.	Australia	2013	human	urine	urine	infection	16703719	KpI	CG45	45	ybt	-	1	93	ICEKp4	absent	10	NA	NA	NA	-	0	0	0
ERR1023812	Wyres et al.	Australia	2013	human	urine	urine	infection	16870817	KpI	CG45	45	ybt	-	1	93	ICEKp4	absent	10	NA	NA	NA	-	0	0	0
ERR1008684	Wyres et al.	Australia	2013	human	urine	urine	infection	16703558	KpI	CG45	45	ybt	-	1	78	ICEKp4	absent	10	NA	NA	NA	-	0	0	0
ERR1015315	Wyres et al.	Australia	2013	human	rectal swab	intestinal	carriage	16780638	KpI	CG45	45	ybt	-	1	78	ICEKp4	absent	10	NA	NA	NA	-	0	0	0
ERR1023761	Wyres et al.	Australia	2013	human	urine	urine	infection	16870749	KpI	CG45	45	ybt	-	1	78	ICEKp4	absent	10	NA	NA	NA	-	0	0	0
ERR1023838	Wyres et al.	Australia	2013	human	urine	urine	infection	16870843	KpI	CG45	45	ybt	-	1	78	ICEKp4	absent	10	NA	NA	NA	-	0	0	0
ERR1015283	Wyres et al.	Australia	2014	human	sputum	respiratory	infection	1678063	KpI	CG45	45	ybt	-	1	80	ICEKp4	absent	10	NA	NA	NA	-	0	0	0
573.165	PATRIC	unknown	2014	human	unknown	unknown	unknown	MGH102	KpI	CG45	45	ybt	-	1	78	ICEKp4	absent	10	NA	NA	NA	-	0	0	0
573.167	PATRIC	unknown	2014	human	unknown	unknown	unknown	UCI82	KpI	CG45	45	ybt	-	1	78	ICEKp4	absent	10	NA	NA	NA	-	0	0	0
1.43873e+06	PATRIC	USA	2012	human	rectal swab	intestinal	carriage	CHS 21	KpI	CG45	45	-	-	NA	NA	NA	NA	NA	NA	NA	NA	-	NA	NA	NA
1.40997e+06	PATRIC	Honduras	2012	human	wound	wound	infection	HE12	KpI	ST48	48	ybt	-	3	120	?	absent	10	NA	NA	NA	-	0	0	0
1.35293e+06	PATRIC	China	unknown	human	unknown	unknown	unknown	LCT-KP182	KpI	ST48	48	ybt	clb	1	EXCLUDED	EXCLUDED	EXCLUDED	EXCLUDED	EXCLUDED	EXCLUDED	EXCLUDED	-	EXCLUDED	EXCLUDED	EXCLUDED
1.35293e+06	PATRIC	China	unknown	human	unknown	unknown	unknown	LCT-KP289	KpI	ST48	48	ybt	clb	1	EXCLUDED	EXCLUDED	EXCLUDED	EXCLUDED	EXCLUDED	EXCLUDED	EXCLUDED	-	EXCLUDED	EXCLUDED	EXCLUDED
1.1623e+06	PATRIC	China	unknown	human	pneumonia	respiratory	infection	LCT-KP214	KpI	ST48	48	ybt	clb	1	EXCLUDED	EXCLUDED	EXCLUDED	EXCLUDED	EXCLUDED	EXCLUDED	EXCLUDED	-	EXCLUDED	EXCLUDED	EXCLUDED
NCTC11674	NCTC	unknown	1979	unknown	unknown	unknown	unknown	unknown	KpI	ST48	48	ybt	clb	3	289	ICEKp10	present	17	3	no	no	-	0	0	0
ERR276936	Stoesser et al. 2013	UK	2011	human	unknown	unknown	unknown	unknown	KpI	ST48	48	ybt	clb	3	282	ICEKp10	present	17	3	yes	no	-	0	0	0
1.20354e+06	PATRIC	USA	unknown	unknown	unknown	unknown	unknown	WGLW1	KpI	ST48	48	ybt	clb	1	227	ICEKp10	present	no lineage	3	yes	no	-	0	0	0
1.20355e+06	PATRIC	USA	unknown	unknown	unknown	unknown	unknown	WGLW3	KpI	ST48	48	ybt	clb	1	227	ICEKp10	present	no lineage	3	yes	no	-	0	0	0
ERR025118	Holt et al.	Singapore	2004	human	sterile	blood_sterile	infection	DB270/04	KpI	ST48	48	ybt	-	1	193	ICEKp3	absent	9	NA	NA	NA	-	0	0	0
ERR025495	Holt et al.	Vietnam	2005	human	intestinal	intestinal	carriage	K282Ax	KpI	ST48	48	ybt	-	1	61	ICEKp3	absent	9	NA	NA	NA	-	0	0	0
ERR025587	Holt et al.	Laos	2007	human	sterile	blood_sterile	infection	UI 10871	KpI	ST48	48	ybt	-	1	193	ICEKp3	absent	9	NA	NA	NA	-	0	0	0
ERR314418	Ellington et al.	UK	2012	human	blood	blood_sterile	infection	unknown	KpI	ST48	48	ybt	-	1	189	ICEKp3	absent	9	NA	NA	NA	-	0	0	0
ERR314466	Ellington et al.	UK	2012	human	sputum	respiratory	unknown	unknown	KpI	ST48	48	ybt	-	1	189	ICEKp3	absent	9	NA	NA	NA	-	0	0	0
ERR314534	Ellington et al.	UK	2012	human	blood	blood_sterile	infection	unknown	KpI	ST48	48	ybt	-	1	189	ICEKp3	absent	9	NA	NA	NA	-	0	0	0
ERR314533	Ellington et al.	UK	unknown	human	unknown	unknown	unknown	unknown	KpI	ST48	48	ybt	-	1	189	ICEKp3	absent	9	NA	NA	NA	-	0	0	0
ERR314541	Ellington et al.	UK	unknown	human	unknown	unknown	unknown	unknown	KpI	ST48	48	ybt	-	1	189	ICEKp3	absent	9	NA	NA	NA	-	0	0	0
ERR314542	Ellington et al.	UK	unknown	human	unknown	unknown	unknown	unknown	KpI	ST48	48	ybt	-	1	189	ICEKp3	absent	9	NA	NA	NA	-	0	0	0
ERR314543	Ellington et al.	UK	unknown	human	unknown	unknown	unknown	unknown	KpI	ST48	48	ybt	-	1	189	ICEKp3	absent	9	NA	NA	NA	-	0	0	0
ERR314544	Ellington et al.	UK	unknown	human	unknown	unknown	unknown	unknown	KpI	ST48	48	ybt	-	1	189	ICEKp3	absent	9	NA	NA	NA	-	0	0	0
ERR314545	Ellington et al.	UK	unknown	human	unknown	unknown	unknown	unknown	KpI	ST48	48	ybt	-	1	189	ICEKp3	absent	9	NA	NA	NA	-	0	0	0
ERR314546	Ellington et al.	UK	unknown	human	unknown	unknown	unknown	unknown	KpI	ST48	48	ybt	-	1	189	ICEKp3	absent	9	NA	NA	NA	-	0	0	0
ERR025104	Holt et al.	Australia	2002	human	urine	urine	infection	AJ303	KpI	ST48	48	ybt	-	4	82	ICEKp4	absent	10	NA	NA	NA	-	0	0	0
ERR025108	Holt et al.	Australia	2002	human	urine	urine	infection	AJ256	KpI	ST48	48	ybt	-	4	81	ICEKp4	absent	10	NA	NA	NA	-	0	0	0
NCTC11680	NCTC	unknown	unknown	unknown	unknown	unknown	unknown	P11	KpI	ST48	48	ybt	-	4	81	ICEKp4	absent	10	NA	NA	NA	-	0	0	0
SRR5082382	Wyres et al.	Australia	unknown	unknown	unknown	unknown	unknown	unknown	KpI	ST48	48	ybt	-	4	81	ICEKp4	absent	10	NA	NA	NA	-	0	0	0
SRR5082385	Wyres et al.	Australia	unknown	unknown	unknown	unknown	unknown	unknown	KpI	ST48	48	ybt	-	4	81	ICEKp4	absent	10	NA	NA	NA	-	0	0	0
SRR5082386	Wyres et al.	Australia	unknown	unknown	unknown	unknown	unknown	unknown	KpI	ST48	48	ybt	-	4	81	ICEKp4	absent	10	NA	NA	NA	-	0	0	0
SRR5082387	Wyres et al.	Australia	unknown	unknown	unknown	unknown	unknown	unknown	KpI	ST48	48	ybt	-	4	81	ICEKp4	absent	10	NA	NA	NA	-	0	0	0
SRR5082388	Wyres et al.	Australia	unknown	human	unknown	unknown	unknown	Kp20	KpI	ST48	48	ybt	-	4	81	ICEKp4	absent	10	NA	NA	NA	-	0	0	0
SRR5082389	Wyres et al.	Australia	unknown	unknown	unknown	unknown	unknown	unknown	KpI	ST48	48	ybt	-	4	81	ICEKp4	absent	10	NA	NA	NA	-	0	0	0
SRR5082391	Wyres et al.	Australia	unknown	unknown	unknown	unknown	unknown	unknown	KpI	ST48	48	ybt	-	4	81	ICEKp4	absent	10	NA	NA	NA	-	0	0	0
SRR5082392	Wyres et al.	Australia	unknown	unknown	unknown	unknown	unknown	unknown	KpI	ST48	48	ybt	-	4	81	ICEKp4	absent	10	NA	NA	NA	-	0	0	0
SRR5082394	Wyres et al.	Australia	unknown	unknown	unknown	unknown	unknown	unknown	KpI	ST48	48	ybt	-	4	81	ICEKp4	absent	10	NA	NA	NA	-	0	0	0
SRR5082397	Wyres et al.	Australia	unknown	unknown	unknown	unknown	unknown	unknown	KpI	ST48	48	ybt	-	4	81	ICEKp4	absent	10	NA	NA	NA	-	0	0	0
SRR5082399	Wyres et al.	Australia	unknown	unknown	unknown	unknown	unknown	unknown	KpI	ST48	48	ybt	-	4	81	ICEKp4	absent	10	NA	NA	NA	-	0	0	0
SRR5082400	Wyres et al.	Australia	unknown	unknown	unknown	unknown	unknown	unknown	KpI	ST48	48	ybt	-	4	81	ICEKp4	absent	10	NA	NA	NA	-	0	0	0
SRR5082401	Wyres et al.	Australia	unknown	unknown	unknown	unknown	unknown	unknown	KpI	ST48	48	ybt	-	4	81	ICEKp4	absent	10	NA	NA	NA	-	0	0	0
SRR5082402	Wyres et al.	Australia	unknown	unknown	unknown	unknown	unknown	unknown	KpI	ST48	48	ybt	-	4	81	ICEKp4	absent	10	NA	NA	NA	-	0	0	0
SRR5082403	Wyres et al.	Australia	unknown	unknown	unknown	unknown	unknown	unknown	KpI	ST48	48	ybt	-	4	81	ICEKp4	absent	10	NA	NA	NA	-	0	0	0
1.40996e+06	PATRIC	USA	2011	human	blood	blood_sterile	infection	MRSN 3562	KpI	ST48	48	ybt	-	1	139	ICEKp5	absent	14	NA	NA	NA	-	0	0	0
ERR314537	Ellington et al.	UK	2012	human	sterile fluid	blood_sterile	unknown	unknown	KpI	ST48	48	ybt	-	3	132	ICEKp5	absent	14	NA	NA	NA	-	0	0	0
1.40996e+06	PATRIC	USA	2009	human	wound	wound	infection	MRSN 2404	KpI	ST48	48	-	-	NA	NA	NA	NA	NA	NA	NA	NA	-	NA	NA	NA
SRR1508866	Stoesser et al. 2014	Nepal	2011	human	Blood or urine	blood_sterile	infection	C1046	KpI	ST48	48	-	-	NA	NA	NA	NA	NA	NA	NA	NA	-	NA	NA	NA
SRR5082383	Wyres et al.	unknown	unknown	unknown	unknown	unknown	unknown	unknown	KpI	ST48	48	-	-	NA	NA	NA	NA	NA	NA	NA	NA	-	NA	NA	NA
1.4556e+06	PATRIC	USA	2002	human	peri-anal swab culture	intestinal	carriage	4006	KpI	n/a	54	-	-	NA	NA	NA	NA	NA	NA	NA	NA	-	NA	NA	NA
ERR257679	Ellington et al.	UK	2006	human	blood	blood_sterile	unknown	unknown	KpI	n/a	54	-	-	NA	NA	NA	NA	NA	NA	NA	NA	-	NA	NA	NA
NCTC13439	NCTC	Italy	2006	unknown	unknown	unknown	unknown	unknown	KpI	n/a	54	-	-	NA	NA	NA	NA	NA	NA	NA	NA	-	NA	NA	NA
ERR1035980	Wyres et al.	Australia	2013	human	urine	urine	infection	1687089	KpI	n/a	54	-	-	NA	NA	NA	NA	NA	NA	NA	NA	-	NA	NA	NA
ERR562359	Bialek et al.	France	2011	human	liver pus	liver	infection	SB4565	KpI	CG23	57	ybt	clb	1	EXCLUDED	EXCLUDED	EXCLUDED	EXCLUDED	EXCLUDED	EXCLUDED	EXCLUDED	present - ?	EXCLUDED	EXCLUDED	EXCLUDED
ERR560501	Bialek et al.	France	unknown	human	liver pus	liver	infection	SB3431	KpI	CG23	57	ybt	clb	1	EXCLUDED	EXCLUDED	EXCLUDED	EXCLUDED	EXCLUDED	EXCLUDED	EXCLUDED	present - 2	EXCLUDED	EXCLUDED	EXCLUDED
NCTC9660	NCTC	USA	1955	unknown	unknown	unknown	unknown	1352/53	KpI	n/a	60	ybt	-	3/1?	323	ICEKp1	absent	2	NA	NA	NA	present - 3/1	0	0	0
ERR025521	Holt et al.	USA	2006	monkey	unknown	unknown	NA	KpV513	KpI	n/a	60	ybt	-	1	324	ICEKp1	absent	2	NA	NA	NA	-	0	0	0
ERR025525	Holt et al.	USA	2009	monkey	intestinal	intestinal	NA	7085	KpI	n/a	60	ybt	-	1	324	ICEKp1	absent	2	NA	NA	NA	-	0	0	0
ERR1023771	Wyres et al.	Australia	2013	human	blood	blood_sterile	infection	16870759	KpI	n/a	60	ybt	-	3	324	ICEKp1	absent	2	NA	NA	NA	-	0	0	0
SRR5082363	Lee et al.	Singapore	2013-2015	human	liver abscess	liver	infection	SGH07	KpI	n/a	60	ybt	-	3	324	ICEKp1	absent	2	NA	NA	NA	-	0	0	0
ERR720246	Struve et al.	USA	2006	human	blood	blood_sterile	infection	TG12333	KpI	n/a	62	ybt	-	1?	EXCLUDED	EXCLUDED	EXCLUDED	EXCLUDED	EXCLUDED	EXCLUDED	EXCLUDED	-	EXCLUDED	EXCLUDED	EXCLUDED
ERR025678	Holt et al.	USA	2006	bovine	sterile	blood_sterile	infection	QMP B2-090	KpI	CG65	65	ybt	clb	4	EXCLUDED	EXCLUDED	EXCLUDED	EXCLUDED	EXCLUDED	EXCLUDED	EXCLUDED	-	EXCLUDED	EXCLUDED	EXCLUDED
ERR025651	Holt et al.	Vietnam	2008	human	urine	urine	unknown	311G	KpI	CG65	65	ybt	clb	?	EXCLUDED	EXCLUDED	EXCLUDED	EXCLUDED	EXCLUDED	EXCLUDED	EXCLUDED	-	EXCLUDED	EXCLUDED	EXCLUDED
ERR025652	Holt et al.	Vietnam	2009	human	sterile	blood_sterile	infection	620m	KpI	CG65	65	ybt	clb	4	236	ICEKp10	present	17	3	no	no	-	1	0	1
ERR025542	Holt et al.	Singapore	2001	human	unknown	unknown	infection	DM1159/01	KpI	CG65	65	ybt	clb	3	235	ICEKp10	present	17	3	no	no	-	0	0	0
1.3925e+06	PATRIC	Taiwan	2002	human	unknown	unknown	unknown	1158	KpI	CG65	65	ybt	clb	4	235	ICEKp10	present	17	3	no	no	-	0	0	0
SRR1561340	Bowers et al.	USA	2005	human	unknown	unknown	unknown	US-NY-2005b	KpI	CG65	65	ybt	clb	4	235	ICEKp10	absent	17	3	no	no	-	0	0	0
SRR5082368	Lee et al.	Singapore	2013-2015	human	liver abscess	liver	infection	NUH03	KpI	CG65	65	ybt	clb	2/4?	234	ICEKp10	present	17	3	no	no	-	0	0	0
ERR025517	Holt et al.	USA	2008	sea mammal	unknown	unknown	unknown	85997	KpI	CG65	65	ybt	-	4	194	ICEKp3	absent	9	NA	NA	NA	-	1	0	1
ERR560513	Bialek et al.	France	1987	lemur	liver	liver	infection	SB4472	KpI	CG65	65	-	-	NA	NA	NA	NA	NA	NA	NA	NA	-	NA	NA	NA
ERR560500	Bialek et al.	Martinique	2003	human	Anal pus	abscess_pus	infection	SB3332	KpI	CG65	65	-	-	NA	NA	NA	NA	NA	NA	NA	NA	-	NA	NA	NA
1.44998e+06	PATRIC	Malaysia	unknown	human	tongue	tissue	unknown	T2-1-1	KpI	CG65	65	-	-	NA	NA	NA	NA	NA	NA	NA	NA	-	NA	NA	NA
1.44999e+06	PATRIC	Malaysia	unknown	human	tongue	tissue	unknown	T2-1-2	KpI	CG65	65	-	-	NA	NA	NA	NA	NA	NA	NA	NA	-	NA	NA	NA
1.26751e+06	PATRIC	unknown	unknown	unknown	unknown	unknown	unknown	B5055	KpI	CG66	66	ybt	clb	?	EXCLUDED	EXCLUDED	EXCLUDED	EXCLUDED	EXCLUDED	EXCLUDED	EXCLUDED	-	EXCLUDED	EXCLUDED	EXCLUDED
ERR024847	Holt et al.	Australia	2002	human	sterile	blood_sterile	infection	AJ210	KpI	CG66	66	ybt	clb	?	316	ICEKp10	present	12	1	?	?	-	0	0	0
ERR1023717	Wyres et al.	Australia	2013	human	wound	wound	infection	1687073	KpI	CG66	66	ybt	clb	3	316	ICEKp10	present	12	1	no	no	-	0	0	0
573.149	PATRIC	unknown	unknown	unknown	unknown	unknown	unknown	CIP 52.145	KpI	CG66	66	ybt	clb	3	315	ICEKp10	present	12	1	yes	no	-	0	0	0
NCTC1936	NCTC	Indonesia	1925	human	nose	respiratory	infection	ATCC 6908	KpI	n/a	67	ybt	-	1	310	ICE_rhino	present	11	NA	NA	NA	-	1	0	1
NCTC5047	NCTC	Indonesia	1934	human	nose	respiratory	unknown	R 73	KpI	n/a	67	ybt	-	1	311	ICE_rhino	present	11	NA	NA	NA	-	1	0	1
NCTC5046	NCTC	Indonesia	1934	human	nose	respiratory	infection	ATCC 13884	KpI	n/a	67	ybt	-	1	307	ICE_rhino	present	11	NA	NA	NA	-	1	0	1
NCTC7799	NCTC	UK	1948	human	nose	respiratory	infection	BSI 36208	KpI	n/a	67	ybt	-	1	308	ICE_rhino	present	11	NA	NA	NA	-	1	0	1
667128	PATRIC	unknown	unknown	unknown	unknown	unknown	unknown	ATCC 13884 derivative	KpI	n/a	67	ybt	-	1	309	ICE_rhino	present	11	NA	NA	NA	-	1	1	1
861365	PATRIC	France	2004	human	rhinoscleroma	rhinoscleroma	infection	SB3432	KpI	n/a	67	-	-	NA	NA	NA	NA	NA	NA	NA	NA	-	NA	NA	NA
ERR257621	Ellington et al.	UK	2011	human	hip	unknown	unknown	unknown	KpI	n/a	70	ybt	-	1	165	ICEKp9	absent	8	NA	NA	NA	-	0	0	0
573.164	PATRIC	unknown	2014	human	unknown	unknown	unknown	MGH97	KpI	n/a	70	ybt	-	1	195	ICEKp9	absent	8	NA	NA	NA	-	0	0	0
ERR257613	Ellington et al.	UK	unknown	human	unknown	unknown	unknown	unknown	KpI	n/a	70	ybt	-	1	165	ICEKp9	absent	8	NA	NA	NA	-	0	0	0
1.43878e+06	PATRIC	USA	2013	human	urine	urine	infection	MGH 52	KpI	n/a	70	-	-	NA	NA	NA	NA	NA	NA	NA	NA	-	NA	NA	NA
ERR025512	Holt et al.	Vietnam	2006	human	intestinal	intestinal	carriage	EW-20-R-MAC-1	KpI	CG490	76	-	-	NA	NA	NA	NA	NA	NA	NA	NA	-	NA	NA	NA
SRR2098687	Davis et al.	USA	2012	chicken	Food	Food	NA	Kpn0029	KpI	CG490	76	-	-	NA	NA	NA	NA	NA	NA	NA	NA	-	NA	NA	NA
SRR2098688	Davis et al.	USA	2012	chicken	Food	Food	NA	Kpn0028	KpI	CG490	76	-	-	NA	NA	NA	NA	NA	NA	NA	NA	-	NA	NA	NA
1.4388e+06	PATRIC	USA	2013	human	urine	urine	infection	MGH 74	KpI	CG490	76	-	-	NA	NA	NA	NA	NA	NA	NA	NA	-	NA	NA	NA
NCTC11679	NCTC	unknown	unknown	unknown	unknown	unknown	unknown	P10	KpI	CG490	76	-	-	NA	NA	NA	NA	NA	NA	NA	NA	-	NA	NA	NA
ERR713645	Struve et al.	unknown	unknown	human	unknown	unknown	infection	A5054	KpI	ST82	82	ybt	clb	?	EXCLUDED	EXCLUDED	EXCLUDED	EXCLUDED	EXCLUDED	EXCLUDED	EXCLUDED	-	EXCLUDED	EXCLUDED	EXCLUDED
ERR279215	Wand et al.	unknown	1932	unknown	unknown	unknown	unknown	M584	KpI	ST82	82	-	-	NA	NA	NA	NA	NA	NA	NA	NA	-	NA	NA	NA
ERR279216	Wand et al.	unknown	1932	unknown	unknown	unknown	unknown	M583	KpI	ST82	82	-	-	NA	NA	NA	NA	NA	NA	NA	NA	-	NA	NA	NA
NCTC5057	NCTC	unknown	1934	unknown	unknown	unknown	unknown	F1 A	KpI	ST82	82	-	-	NA	NA	NA	NA	NA	NA	NA	NA	-	NA	NA	NA
ERR230383	Wand et al.	unknown	1935	human	unknown	unknown	unknown	M42	KpI	ST82	82	-	-	NA	NA	NA	NA	NA	NA	NA	NA	-	NA	NA	NA
ERR230443	Wand et al.	unknown	1935	unknown	unknown	unknown	unknown	M176	KpI	ST82	82	-	-	NA	NA	NA	NA	NA	NA	NA	NA	-	NA	NA	NA
ERR279255	Wand et al.	unknown	1935	human	unknown	unknown	unknown	M665	KpI	ST82	82	-	-	NA	NA	NA	NA	NA	NA	NA	NA	-	NA	NA	NA
ERR230399	Wand et al.	unknown	1937	human	blood	blood_sterile	infection	M44	KpI	ST82	82	-	-	NA	NA	NA	NA	NA	NA	NA	NA	-	NA	NA	NA
NCTC5054	NCTC	unknown	1937	human	pnuemonia	respiratory	unknown	ATCC 13886	KpI	ST82	82	-	-	NA	NA	NA	NA	NA	NA	NA	NA	-	NA	NA	NA
ERR230400	Wand et al.	unknown	1940	human	antral washout	unknown	unknown	M69	KpI	ST82	82	-	-	NA	NA	NA	NA	NA	NA	NA	NA	-	NA	NA	NA
ERR230407	Wand et al.	unknown	1940	unknown	unknown	unknown	unknown	M45	KpI	ST82	82	-	-	NA	NA	NA	NA	NA	NA	NA	NA	-	NA	NA	NA
ERR230441	Wand et al.	unknown	1940	human	pneumonia	respiratory	infection	M124	KpI	ST82	82	-	-	NA	NA	NA	NA	NA	NA	NA	NA	-	NA	NA	NA
ERR279266	Wand et al.	unknown	1940	human	Acute cholecystitis	unknown	infection	M636	KpI	ST82	82	-	-	NA	NA	NA	NA	NA	NA	NA	NA	-	NA	NA	NA
ERR279267	Wand et al.	unknown	1940	unknown	unknown	unknown	unknown	M635	KpI	ST82	82	-	-	NA	NA	NA	NA	NA	NA	NA	NA	-	NA	NA	NA
ERR314326	Wand et al.	unknown	1940	unknown	unknown	unknown	unknown	M345	KpI	ST82	82	-	-	NA	NA	NA	NA	NA	NA	NA	NA	-	NA	NA	NA
ERR314345	Wand et al.	unknown	1940	unknown	unknown	unknown	unknown	M414	KpI	ST82	82	-	-	NA	NA	NA	NA	NA	NA	NA	NA	-	NA	NA	NA
ERR230435	Wand et al.	unknown	1941	human	pneumonia	respiratory	infection	M175A	KpI	ST82	82	-	-	NA	NA	NA	NA	NA	NA	NA	NA	-	NA	NA	NA
ERR314324	Wand et al.	unknown	1946	unknown	unknown	unknown	unknown	M343	KpI	ST82	82	-	-	NA	NA	NA	NA	NA	NA	NA	NA	-	NA	NA	NA
ERR279212	Wand et al.	unknown	1947	unknown	unknown	unknown	unknown	M588	KpI	ST82	82	-	-	NA	NA	NA	NA	NA	NA	NA	NA	-	NA	NA	NA
ERR279213	Wand et al.	unknown	1947	unknown	unknown	unknown	unknown	M587	KpI	ST82	82	-	-	NA	NA	NA	NA	NA	NA	NA	NA	-	NA	NA	NA
ERR314323	Wand et al.	unknown	1949	human	pneumonia	respiratory	infection	M342	KpI	ST82	82	-	-	NA	NA	NA	NA	NA	NA	NA	NA	-	NA	NA	NA
ERR314329	Wand et al.	unknown	1949	unknown	unknown	unknown	unknown	M371	KpI	ST82	82	-	-	NA	NA	NA	NA	NA	NA	NA	NA	-	NA	NA	NA
ERR314330	Wand et al.	unknown	1949	unknown	unknown	unknown	unknown	M372	KpI	ST82	82	-	-	NA	NA	NA	NA	NA	NA	NA	NA	-	NA	NA	NA
NCTC8839	NCTC	unknown	1951	human	sputum	respiratory	infection	Z 9969	KpI	ST82	82	-	-	NA	NA	NA	NA	NA	NA	NA	NA	-	NA	NA	NA
NCTC10213	NCTC	USA	1960	human	throat	throat	carriage	CDC 1548-58	KpI	ST82	82	-	-	NA	NA	NA	NA	NA	NA	NA	NA	-	NA	NA	NA
ERR713646	Struve et al.	unknown	unknown	human	unknown	unknown	infection	8045	KpI	ST82	82	-	-	NA	NA	NA	NA	NA	NA	NA	NA	-	NA	NA	NA
NCTC12463	NCTC	unknown	unknown	unknown	unknown	unknown	unknown	M162	KpI	ST82	82	-	-	NA	NA	NA	NA	NA	NA	NA	NA	-	NA	NA	NA
1.2679e+06	PATRIC	USA	unknown	human	liver abscess	liver	infection	unknown	KpI	CG86	86	ybt	-	?	72	?	absent	10	NA	NA	NA	-	0	0	0
ERR1215614	Wyres et al.	Australia	2013	human	urine	urine	infection	1809037	KpI	CG86	86	ybt	-	?	EXCLUDED	EXCLUDED	EXCLUDED	EXCLUDED	EXCLUDED	EXCLUDED	EXCLUDED	-	EXCLUDED	EXCLUDED	EXCLUDED
ERR560499	Bialek et al.	unknown	unknown	unknown	unknown	unknown	unknown	SB3197	KpI	CG86	86	ybt	-	3	EXCLUDED	EXCLUDED	EXCLUDED	EXCLUDED	EXCLUDED	EXCLUDED	EXCLUDED	-	EXCLUDED	EXCLUDED	EXCLUDED
1.37969e+06	PATRIC	unknown	unknown	unknown	unknown	unknown	unknown	SA1	KpI	CG86	86	ybt	-	4	13	ICEKp12	absent	no lineage	NA	NA	NA	-	0	0	0
NCTC7427	NCTC	unknown	1948	unknown	unknown	unknown	unknown	ATCC 10031	KpI	CG86	86	ybt	-	3	217	ICEKp3	absent	9	NA	NA	NA	-	1	0	1
ERR706868	Struve et al.	USA	2005	human	liver abscess	liver	infection	CAS688	KpI	CG86	86	ybt	-	3	204	ICEKp3	absent	9	NA	NA	NA	-	1	0	1
ERR1008783	Wyres et al.	Australia	2014	human	blood	blood_sterile	infection	16703774	KpI	CG86	86	ybt	-	3	203	ICEKp3	absent	9	NA	NA	NA	-	0	0	1
NCTC13635	NCTC	unknown	unknown	cow's milk	cow's milk	dairy product, cow's milk	unknown	ATCC 4352	KpI	CG86	86	ybt	-	3	218	ICEKp3	absent	9	NA	NA	NA	-	1	0	1
1.32839e+06	PATRIC	USA	unknown	human	sputum	respiratory	infection	UCICRE 6	KpI	CG86	86	ybt	-	3	206	ICEKp3	absent	9	NA	NA	NA	-	0	1	1
SRR5082334	Wyres et al.	Australia	2008	human	blood	blood_sterile	infection	A0126884	KpI	CG86	86	ybt	-	3	211	ICEKp3	absent	9	NA	NA	NA	-	0	0	0
SRR5082343	Wyres et al.	Australia	2008	human	blood	blood_sterile	infection	A0067181	KpI	CG86	86	ybt	-	3	211	ICEKp3	absent	9	NA	NA	NA	-	0	0	0
ERR025645	Holt et al.	Vietnam	2009	human	sterile	blood_sterile	infection	805m	KpI	CG86	86	ybt	-	3	216	ICEKp3	absent	9	NA	NA	NA	-	0	0	0
SRR5082333	Wyres et al.	Australia	2009	human	blood	blood_sterile	infection	A0108640	KpI	CG86	86	ybt	-	3	212	ICEKp3	absent	9	NA	NA	NA	-	0	0	0
ERR276980	Stoesser et al. 2013	UK	2011	human	unknown	unknown	unknown	unknown	KpI	CG86	86	ybt	-	3	205	ICEKp3	absent	9	NA	NA	NA	-	0	0	0
SRR5082332	Wyres et al.	Australia	2013	human	blood	blood_sterile	infection	A0419199	KpI	CG86	86	ybt	-	3	213	ICEKp3	absent	9	NA	NA	NA	-	0	0	0
ERR1023828	Wyres et al.	Australia	2013	human	sputum	respiratory	infection	16870833	KpI	CG86	86	ybt	-	3	202	ICEKp3	absent	9	NA	NA	NA	-	0	0	0
ERR1023862	Wyres et al.	Australia	2013	human	urine	urine	infection	16870867	KpI	CG86	86	ybt	-	4	183	ICEKp3	absent	9	NA	NA	NA	-	0	0	0
1.3925e+06	PATRIC	unknown	unknown	unknown	unknown	unknown	unknown	HK787	KpI	CG86	86	ybt	-	3	207	ICEKp3	absent	9	NA	NA	NA	-	0	0	0
ERR560509	Bialek et al.	France	2009	human	CSF	blood_sterile	infection	SB4447	KpI	CG86	86	-	-	NA	NA	NA	NA	NA	NA	NA	NA	-	NA	NA	NA
1.24409e+06	PATRIC	Taiwan	unknown	human	liver abscess	liver	infection	CG43	KpI	CG86	86	-	-	NA	NA	NA	NA	NA	NA	NA	NA	-	NA	NA	NA
1.40018e+06	PATRIC	USA	unknown	human	sputum	respiratory	infection	UCI 42	KpI	CG86	86	-	-	NA	NA	NA	NA	NA	NA	NA	NA	-	NA	NA	NA
NCTC9128	NCTC	unknown	unknown	human	urine	urine	unknown	KLEB 1015	KpI	CG86	86	-	-	NA	NA	NA	NA	NA	NA	NA	NA	-	NA	NA	NA
ERR560512	Bialek et al.	Taiwan	unknown	human	unknown	unknown	infection	SB4454	KpI	CG86	86	-	-	NA	NA	NA	NA	NA	NA	NA	NA	-	NA	NA	NA
ERR279244	Wand et al.	unknown	1940	human	pneumonia	respiratory	infection	M404	KpI	CG90	90	-	-	NA	NA	NA	NA	NA	NA	NA	NA	-	NA	NA	NA
ERR314344	Wand et al.	unknown	1940	human	pneumonia	respiratory	infection	M403	KpI	CG90	90	-	-	NA	NA	NA	NA	NA	NA	NA	NA	-	NA	NA	NA
ERR1035983	Wyres et al.	Australia	2013	human	sputum	respiratory	infection	16870878	KpI	CG90	91	ybt	-	1	111	?	present	10	NA	NA	NA	-	1	0	1
NCTC5050	NCTC	Indonesia	1931	human	nose	unknown	unknown	O3	KpI	CG90	91	ybt	-	?	EXCLUDED	EXCLUDED	EXCLUDED	EXCLUDED	EXCLUDED	EXCLUDED	EXCLUDED	-	EXCLUDED	EXCLUDED	EXCLUDED
ERR314340	Wand et al.	unknown	1940	human	antral washout	respiratory	infection	M398	KpI	CG90	91	ybt	-	?	EXCLUDED	EXCLUDED	EXCLUDED	EXCLUDED	EXCLUDED	EXCLUDED	EXCLUDED	-	EXCLUDED	EXCLUDED	EXCLUDED
ERR314341	Wand et al.	unknown	1940	human	antral washout	respiratory	infection	M399	KpI	CG90	91	ybt	-	?	EXCLUDED	EXCLUDED	EXCLUDED	EXCLUDED	EXCLUDED	EXCLUDED	EXCLUDED	-	EXCLUDED	EXCLUDED	EXCLUDED
ERR314342	Wand et al.	unknown	1940	human	antral washout	respiratory	infection	M400	KpI	CG90	91	ybt	-	?	EXCLUDED	EXCLUDED	EXCLUDED	EXCLUDED	EXCLUDED	EXCLUDED	EXCLUDED	-	EXCLUDED	EXCLUDED	EXCLUDED
NCTC5053	NCTC	unknown	1934	unknown	unknown	unknown	unknown	O 45	KpI	CG90	91	ybt	-	1	286	ICEKp12	present	16	NA	NA	NA	-	1	0	1
NCTC5052	NCTC	Netherlands	1934	unknown	unknown	unknown	unknown	ATCC 11298	KpI	CG90	91	ybt	-	4	115	ICEKp12	present	10	NA	NA	NA	-	0	0	1
NCTC9661	NCTC	USA	1955	human	sputum	respiratory	unknown	4099/53	KpI	CG90	91	ybt	-	1	296	ICEKp12	present	16	NA	NA	NA	-	1	0	1
ERR279259	Wand et al.	unknown	1941	human	antrum	unknown	unknown	M654	KpI	CG90	91	ybt	-	4	114	ICEKp4	absent	10	NA	NA	NA	-	0	0	1
NCTC10313	NCTC	unknown	unknown	unknown	unknown	unknown	unknown	3828	KpI	CG90	91	ybt	-	1	101	ICEKp4	present	10	NA	NA	NA	-	0	0	1
NCTC8883	NCTC	unknown	1952	human	sputum	respiratory	unknown	Ipswich 932	KpI	CG90	91	ybt	-	1	319	ICEKp4	present	10	NA	NA	NA	-	0	0	0
ERR279265	Wand et al.	unknown	unknown	unknown	unknown	unknown	unknown	M637_NCTC20298	KpI	CG90	91	ybt	-	?	318	ICEKp4	present	10	NA	NA	NA	-	0	0	0
NCTC9662	NCTC	USA	1955	human	sputum	respiratory	infection	1289/54	KpI	CG90	91	-	-	NA	NA	NA	NA	NA	NA	NA	NA	-	NA	NA	NA
NCTC9657	NCTC	unknown	1955	unknown	respiratory tract	respiratory	unknown	ATCC 13885	KpI	CG90	93	ybt	-	4	75	ICEKp4	absent	10	NA	NA	NA	-	0	1	1
ERR314350	Wand et al.	unknown	1940	human	tonsil	unknown	unknown	M433	KpI	CG90	93	ybt	-	4	74	ICEKp4	absent	10	NA	NA	NA	-	0	0	0
ERR1008708	Wyres et al.	Australia	2013	human	sputum	respiratory	infection	16703583	KpI	CG90	93	ybt	-	4/3?	103	ICEKp4	absent	10	NA	NA	NA	-	0	0	0
72408	PATRIC	South Africa	2013	human	urine	urine	infection	ST101:957083896	KpI	CG43	101	ybt	-	3	183	?	absent	9	NA	NA	NA	-	0	0	0
72407.9	PATRIC	South Africa	2013	human	urine	urine	infection	ST101:945169659	KpI	CG43	101	ybt	-	3	EXCLUDED	EXCLUDED	EXCLUDED	EXCLUDED	EXCLUDED	EXCLUDED	EXCLUDED	-	EXCLUDED	EXCLUDED	EXCLUDED
72407.1	PATRIC	South Africa	2013	human	urine	urine	infection	ST101:951363981	KpI	CG43	101	ybt	-	3	184	ICEKp3	absent	9	NA	NA	NA	-	0	1	1
72407.9	PATRIC	South Africa	2013	human	blood	blood_sterile	infection	ST101:951373950	KpI	CG43	101	ybt	-	3	184	ICEKp3	absent	9	NA	NA	NA	-	0	1	1
72408	PATRIC	South Africa	2013	human	TIP	unknown	unknown	ST101:951384356	KpI	CG43	101	ybt	-	3	184	ICEKp3	absent	9	NA	NA	NA	-	0	1	1
72407.8	PATRIC	South Africa	unknown	human	unknown	unknown	unknown	ST101:950171785	KpI	CG43	101	ybt	-	3	184	ICEKp3	absent	9	NA	NA	NA	-	0	1	1
72407.9	PATRIC	South Africa	unknown	human	unknown	unknown	unknown	ST101:960186733	KpI	CG43	101	ybt	-	3	184	ICEKp3	absent	9	NA	NA	NA	-	0	1	1
72407.9	PATRIC	South Africa	unknown	human	unknown	unknown	unknown	ST101:950173000	KpI	CG43	101	ybt	-	3	184	ICEKp3	absent	9	NA	NA	NA	-	0	1	1
72407.9	PATRIC	South Africa	unknown	human	unknown	unknown	unknown	ST2016:951362657	KpI	CG43	101	ybt	-	3	184	ICEKp3	absent	9	NA	NA	NA	-	0	1	1
ERR257632	Ellington et al.	UK	2006	human	blood	blood_sterile	infection	unknown	KpI	CG43	101	ybt	-	3	183	ICEKp3	absent	9	NA	NA	NA	-	0	0	0
ERR257601	Ellington et al.	UK	2007	human	blood	blood_sterile	infection	unknown	KpI	CG43	101	ybt	-	3	183	ICEKp3	absent	9	NA	NA	NA	-	0	0	0
ERR257609	Ellington et al.	UK	2007	human	blood	blood_sterile	infection	unknown	KpI	CG43	101	ybt	-	3	183	ICEKp3	absent	9	NA	NA	NA	-	0	0	0
ERR257633	Ellington et al.	UK	2007	human	blood	blood_sterile	infection	unknown	KpI	CG43	101	ybt	-	3	183	ICEKp3	absent	9	NA	NA	NA	-	0	0	0
ERR257641	Ellington et al.	UK	2007	human	blood	blood_sterile	infection	unknown	KpI	CG43	101	ybt	-	3	183	ICEKp3	absent	9	NA	NA	NA	-	0	0	0
ERR257664	Ellington et al.	UK	2007	human	blood	blood_sterile	infection	unknown	KpI	CG43	101	ybt	-	3	183	ICEKp3	absent	9	NA	NA	NA	-	0	0	0
ERR257672	Ellington et al.	UK	2007	human	blood	blood_sterile	infection	unknown	KpI	CG43	101	ybt	-	2/3?	183	ICEKp3	absent	9	NA	NA	NA	-	0	0	0
ERR257602	Ellington et al.	UK	2008	human	blood	blood_sterile	infection	unknown	KpI	CG43	101	ybt	-	3	183	ICEKp3	absent	9	NA	NA	NA	-	0	0	0
ERR257610	Ellington et al.	UK	2008	human	blood	blood_sterile	infection	unknown	KpI	CG43	101	ybt	-	3	183	ICEKp3	absent	9	NA	NA	NA	-	0	0	0
ERR257657	Ellington et al.	UK	2008	human	blood	blood_sterile	infection	unknown	KpI	CG43	101	ybt	-	3	183	ICEKp3	absent	9	NA	NA	NA	-	0	0	0
ERR257673	Ellington et al.	UK	2008	human	blood	blood_sterile	infection	unknown	KpI	CG43	101	ybt	-	3	183	ICEKp3	absent	9	NA	NA	NA	-	0	0	0
ERR257681	Ellington et al.	UK	2008	human	blood	blood_sterile	infection	unknown	KpI	CG43	101	ybt	-	3	182	ICEKp3	absent	9	NA	NA	NA	-	0	0	0
ERR257603	Ellington et al.	UK	2009	human	blood	blood_sterile	infection	unknown	KpI	CG43	101	ybt	-	3	183	ICEKp3	absent	9	NA	NA	NA	-	0	0	0
ERR257674	Ellington et al.	UK	2009	human	blood	blood_sterile	infection	unknown	KpI	CG43	101	ybt	-	3	183	ICEKp3	absent	9	NA	NA	NA	-	0	0	0
ERR257683	Ellington et al.	UK	2010	human	blood	blood_sterile	infection	unknown	KpI	CG43	101	ybt	-	3	183	ICEKp3	absent	9	NA	NA	NA	-	0	0	0
ERR257691	Ellington et al.	UK	2010	human	blood	blood_sterile	infection	unknown	KpI	CG43	101	ybt	-	3	183	ICEKp3	absent	9	NA	NA	NA	-	0	0	0
ERR257677	Ellington et al.	UK	2011	human	unknown	unknown	unknown	unknown	KpI	CG43	101	ybt	-	3	185	ICEKp3	absent	9	NA	NA	NA	-	0	0	0
ERR257669	Ellington et al.	UK	2011	human	blood	blood_sterile	infection	unknown	KpI	CG43	101	ybt	-	3	183	ICEKp3	absent	9	NA	NA	NA	-	0	0	0
ERR257676	Ellington et al.	UK	2011	human	blood	blood_sterile	infection	unknown	KpI	CG43	101	ybt	-	3	183	ICEKp3	absent	9	NA	NA	NA	-	0	0	0
ERR257661	Ellington et al.	UK	2011	human	blood	blood_sterile	infection	unknown	KpI	CG43	101	ybt	-	3	183	ICEKp3	absent	9	NA	NA	NA	-	0	0	0
72407.1	PATRIC	South Africa	2013	human	unknown	unknown	unknown	ST101:U44822	KpI	CG43	101	ybt	-	3	199	ICEKp3	absent	9	NA	NA	NA	-	0	0	0
72407.1	PATRIC	South Africa	2013	human	Pus	abscess_pus	infection	ST101:939996824	KpI	CG43	101	ybt	-	3	183	ICEKp3	absent	9	NA	NA	NA	-	0	0	0
72407.9	PATRIC	South Africa	2013	human	Pus	abscess_pus	infection	ST101:945165838	KpI	CG43	101	ybt	-	3	183	ICEKp3	absent	9	NA	NA	NA	-	0	0	0
72408	PATRIC	South Africa	2013	human	urine	urine	infection	ST101:957083320	KpI	CG43	101	ybt	-	3	183	ICEKp3	absent	9	NA	NA	NA	-	0	0	0
72407.1	PATRIC	South Africa	unknown	human	sputum	respiratory	infection	ST101:945154233	KpI	CG43	101	ybt	-	3	183	ICEKp3	absent	9	NA	NA	NA	-	0	0	0
72408	PATRIC	South Africa	unknown	human	Pus	abscess_pus	infection	ST101:957089165	KpI	CG43	101	ybt	-	3	183	ICEKp3	absent	9	NA	NA	NA	-	0	0	0
ERR257649	Ellington et al.	UK	unknown	human	unknown	unknown	unknown	unknown	KpI	CG43	101	ybt	-	3	183	ICEKp3	absent	9	NA	NA	NA	-	0	0	0
ERR257680	Ellington et al.	UK	unknown	human	unknown	unknown	unknown	unknown	KpI	CG43	101	ybt	-	3	183	ICEKp3	absent	9	NA	NA	NA	-	0	0	0
ERR257688	Ellington et al.	UK	unknown	human	unknown	unknown	unknown	unknown	KpI	CG43	101	ybt	-	3	183	ICEKp3	absent	9	NA	NA	NA	-	0	0	0
ERR276975	Stoesser et al. 2013	UK	2011	human	unknown	unknown	unknown	unknown	KpI	CG43	101	-	-	NA	NA	NA	NA	NA	NA	NA	NA	-	NA	NA	NA
ERR1008637	Wyres et al.	Australia	2013	human	urine	urine	infection	16703511	KpI	CG152	105	ybt	-	1	238	ICEKp11	absent	15	NA	NA	NA	present - 2	1	0	1
ERR025523	Holt et al.	USA	2006	bovine	sterile	blood_sterile	infection	QMP B2-228	KpI	CG152	105	ybt	-	3	276	ICEKp11	present	15	NA	NA	NA	-	0	0	0
ERR276984	Stoesser et al. 2013	UK	2011	human	unknown	unknown	unknown	unknown	KpI	CG152	105	ybt	-	1	134	ICEKp5	absent	14	NA	NA	NA	-	0	0	0
ERR276988	Stoesser et al. 2013	UK	2011	human	unknown	unknown	unknown	unknown	KpI	CG152	105	ybt	-	1	134	ICEKp5	absent	14	NA	NA	NA	-	0	0	0
573.135	PATRIC	USA	1981	human	urine	urine	infection	IA565	KpI	CG152	105	-	-	NA	NA	NA	NA	NA	NA	NA	NA	present - 2	NA	NA	NA
1.4387e+06	PATRIC	USA	2013	human	urine	urine	infection	BIDMC 55	KpI	CG152	105	-	-	NA	NA	NA	NA	NA	NA	NA	NA	present - 2	NA	NA	NA
ERR1008784	Wyres et al.	Australia	2014	human	urine	urine	infection	16703775	KpI	CG152	105	-	-	NA	NA	NA	NA	NA	NA	NA	NA	-	NA	NA	NA
ERR025646	Holt et al.	Indonesia	2005	human	sterile	blood_sterile	infection	1517	KpI	n/a	107	-	-	NA	NA	NA	NA	NA	NA	NA	NA	-	NA	NA	NA
ERR314536	Ellington et al.	UK	2012	human	sputum	respiratory	unknown	unknown	KpI	n/a	107	-	-	NA	NA	NA	NA	NA	NA	NA	NA	-	NA	NA	NA
SRR2098697	Davis et al.	USA	2012	chicken	Food	Food	NA	Kpn0004	KpI	n/a	107	-	-	NA	NA	NA	NA	NA	NA	NA	NA	-	NA	NA	NA
573.167	PATRIC	unknown	2014	human	unknown	unknown	unknown	UCI92	KpI	n/a	107	-	-	NA	NA	NA	NA	NA	NA	NA	NA	-	NA	NA	NA
ERR1023795	Wyres et al.	Australia	2013	human	tissue	tissue	infection	16870783	KpI	n/a	110	-	-	NA	NA	NA	NA	NA	NA	NA	NA	-	NA	NA	NA
ERR025524	Holt et al.	USA	2008	monkey	intestinal	intestinal	NA	206535	KpI	CG111	111	ybt	-	1	322	ICEKp1	absent	2	NA	NA	NA	-	0	0	0
1.40996e+06	PATRIC	USA	2011	human	tissue	tissue	infection	MRSN 3852	KpI	CG111	111	ybt	-	1	164	ICEKp2	present	10	NA	NA	NA	-	0	0	0
573.165	PATRIC	unknown	2014	human	unknown	unknown	unknown	MGH116	KpI	CG111	111	ybt	-	1	163	ICEKp2	present	10	NA	NA	NA	-	0	0	0
1.32842e+06	PATRIC	USA	2012	human	urine	urine	infection	BIDMC 23	KpI	CG111	111	ybt	-	1	99	ICEKp4	absent	10	NA	NA	NA	-	1	0	1
1.32837e+06	PATRIC	USA	2012	human	urine	urine	infection	MGH 21	KpI	CG111	111	ybt	-	1	147	ICEKp5	absent	14	NA	NA	NA	-	0	0	0
1.32837e+06	PATRIC	USA	2012	human	urine	urine	infection	MGH 32	KpI	CG111	111	ybt	-	1	225	ICEKp7	absent	7	NA	NA	NA	-	0	0	0
ERR1008741	Wyres et al.	Australia	2013	human	urine	urine	infection	16703732	KpI	CG111	111	ybt	-	1	67	ICEKp7	absent	7	NA	NA	NA	-	0	0	0
ERR025519	Holt et al.	Vietnam	2006	human	intestinal	intestinal	carriage	EW-68-R-MAC-1	KpI	CG111	111	-	-	NA	NA	NA	NA	NA	NA	NA	NA	-	NA	NA	NA
SRR2098768	Davis et al.	USA	2012	turkey	Food	Food	NA	Kpn0017	KpI	CG111	111	-	-	NA	NA	NA	NA	NA	NA	NA	NA	-	NA	NA	NA
ERR1008633	Wyres et al.	Australia	2013	human	blood	blood_sterile	infection	1670357	KpI	CG111	111	-	-	NA	NA	NA	NA	NA	NA	NA	NA	-	NA	NA	NA
ERR1008703	Wyres et al.	Australia	2013	human	sputum	respiratory	infection	16703578	KpI	CG111	111	-	-	NA	NA	NA	NA	NA	NA	NA	NA	-	NA	NA	NA
ERR1023816	Wyres et al.	Australia	2013	human	blood	blood_sterile	infection	16870821	KpI	CG111	111	-	-	NA	NA	NA	NA	NA	NA	NA	NA	-	NA	NA	NA
ERR1023817	Wyres et al.	Australia	2013	human	sputum	respiratory	infection	16870822	KpI	CG111	111	-	-	NA	NA	NA	NA	NA	NA	NA	NA	-	NA	NA	NA
ERR1023851	Wyres et al.	Australia	2013	human	blood	blood_sterile	infection	16870856	KpI	CG111	111	-	-	NA	NA	NA	NA	NA	NA	NA	NA	-	NA	NA	NA
573.163	PATRIC	unknown	2014	human	unknown	unknown	unknown	MGH84	KpI	CG111	111	-	-	NA	NA	NA	NA	NA	NA	NA	NA	-	NA	NA	NA
ERR1008794	Wyres et al.	Australia	2014	human	blood	blood_sterile	infection	16703786	KpI	CG111	111	-	-	NA	NA	NA	NA	NA	NA	NA	NA	-	NA	NA	NA
ERR1023656	Wyres et al.	Australia	2014	human	rectal swab	intestinal	carriage	16852130	KpI	CG111	111	-	-	NA	NA	NA	NA	NA	NA	NA	NA	-	NA	NA	NA
ERR1023704	Wyres et al.	Australia	2014	human	rectal swab	intestinal	carriage	16852180	KpI	CG111	111	-	-	NA	NA	NA	NA	NA	NA	NA	NA	present - ?	NA	NA	NA
SRR5082366	Lee et al.	Singapore	2013-2015	human	liver abscess	liver	infection	NUH36	KpI	CG111	111	ybt	-	plasmid	65	plasmid	absent	4	NA	NA	NA	-	0	0	0
1.32838e+06	PATRIC	USA	2012	human	peritoneal fluid	intestinal	infection	BWH 15	KpI	n/a	113	-	-	NA	NA	NA	NA	NA	NA	NA	NA	-	NA	NA	NA
ERR1023786	Wyres et al.	Australia	2013	human	blood	blood_sterile	infection	16870774	KpI	n/a	113	-	-	NA	NA	NA	NA	NA	NA	NA	NA	-	NA	NA	NA
NCTC10004	NCTC	USA	1958	human	urine	urine	unknown	K 390	KpI	n/a	116	-	-	NA	NA	NA	NA	NA	NA	NA	NA	-	NA	NA	NA
ERR025150	Holt et al.	USA	2005	bovine	sterile	blood_sterile	infection	QMP M1-200	KpI	n/a	116	-	-	NA	NA	NA	NA	NA	NA	NA	NA	-	NA	NA	NA
SRR5082475	Wyres et al.	Australia	2013	human	rectal swab	intestinal	carriage	AH0148	KpI	n/a	116	ybt	-	plasmid	64	plasmid	absent	4	NA	NA	NA	-	0	0	0
ERR1023665	Wyres et al.	Australia	2014	human	throat	throat	carriage	16852139	KpI	n/a	127	-	-	NA	NA	NA	NA	NA	NA	NA	NA	-	NA	NA	NA
ERR1015316	Wyres et al.	Australia	2013	human	rectal swab	intestinal	carriage	16780639	KpI	n/a	128	-	-	NA	NA	NA	NA	NA	NA	NA	NA	-	NA	NA	NA
1.32838e+06	PATRIC	USA	2012	human	sputum	respiratory	infection	BWH 28	KpI	CG133	133	ybt	clb	3	267	ICEKp10	present	17	3	no	no	-	0	0	0
ERR1023738	Wyres et al.	Australia	2013	human	sputum	respiratory	infection	16870724	KpI	CG133	133	ybt	clb	3	267	ICEKp10	present	17	3	no	no	-	0	0	0
ERR025574	Holt et al.	Laos	2009	human	respiratory	respiratory	infection	Pus 15007	KpI	CG133	133	-	-	NA	NA	NA	NA	NA	NA	NA	NA	-	NA	NA	NA
SRR2098797	Davis et al.	USA	2012	human	Clinical	unknown	infection	Kpn0057	KpI	CG133	133	-	-	NA	NA	NA	NA	NA	NA	NA	NA	-	NA	NA	NA
ERR1008631	Wyres et al.	Australia	2013	human	sputum	respiratory	infection	1670355	KpI	CG133	133	-	-	NA	NA	NA	NA	NA	NA	NA	NA	-	NA	NA	NA
1.03791e+06	PATRIC	USA	unknown	human	unknown	unknown	unknown	1162281	KpI	CG133	133	-	-	NA	NA	NA	NA	NA	NA	NA	NA	-	NA	NA	NA
ERR314565	Ellington et al.	UK	2007	human	blood	blood_sterile	unknown	unknown	KpI	n/a	134	-	-	NA	NA	NA	NA	NA	NA	NA	NA	-	NA	NA	NA
1.32836e+06	PATRIC	USA	2012	human	urine	urine	infection	MGH 17	KpI	n/a	134	-	-	NA	NA	NA	NA	NA	NA	NA	NA	-	NA	NA	NA
SRR2098787	Davis et al.	USA	2012	chicken	Food	Food	NA	Kpn0002	KpI	n/a	134	-	-	NA	NA	NA	NA	NA	NA	NA	NA	-	NA	NA	NA
ERR1023869	Wyres et al.	Australia	2013	human	urine	urine	infection	16870875	KpI	n/a	134	-	-	NA	NA	NA	NA	NA	NA	NA	NA	-	NA	NA	NA
1.03789e+06	PATRIC	USA	unknown	human	unknown	unknown	unknown	JH1	KpI	n/a	134	-	-	NA	NA	NA	NA	NA	NA	NA	NA	-	NA	NA	NA
1.20355e+06	PATRIC	USA	unknown	unknown	unknown	unknown	unknown	WGLW5	KpI	n/a	134	-	-	NA	NA	NA	NA	NA	NA	NA	NA	-	NA	NA	NA
ERR025551	Holt et al.	Singapore	2005	human	urine	urine	unknown	DU35427/05	KpII	n/a	138	-	-	NA	NA	NA	NA	NA	NA	NA	NA	-	NA	NA	NA
573.165	PATRIC	unknown	2014	human	unknown	unknown	unknown	MGH113	?	n/a	143	-	-	NA	NA	NA	NA	NA	NA	NA	NA	-	NA	NA	NA
507523	PATRIC	unknown	unknown	maize	the stem tissue of Zea mays	NA	NA	342	KpIII	n/a	146	-	-	NA	NA	NA	NA	NA	NA	NA	NA	-	NA	NA	NA
573.164	PATRIC	unknown	2014	human	unknown	unknown	unknown	MGH93	KpI	CG147	147	ybt	-	4	177	?	absent	9	NA	NA	NA	-	0	0	0
573.138	PATRIC	Australia	2012	human	blood	blood_sterile	infection	ST147	KpI	CG147	147	ybt	-	1	280	ICEKp12	present	16	NA	NA	NA	-	0	0	0
ERR025498	Holt et al.	Vietnam	2005	human	intestinal	intestinal	carriage	K307An	KpI	CG147	147	-	-	NA	NA	NA	NA	NA	NA	NA	NA	-	NA	NA	NA
ERR025648	Holt et al.	Vietnam	2009	human	respiratory	respiratory	infection	09-341B	KpI	CG147	147	-	-	NA	NA	NA	NA	NA	NA	NA	NA	-	NA	NA	NA
SRR1508881	Stoesser et al. 2014	Nepal	2009	human	Blood or urine	blood_sterile	infection	C369	KpI	CG147	147	-	-	NA	NA	NA	NA	NA	NA	NA	NA	-	NA	NA	NA
SRR1561362	Bowers et al.	USA	2010	human	unknown	unknown	unknown	US-WA-2010	KpI	CG147	147	-	-	NA	NA	NA	NA	NA	NA	NA	NA	-	NA	NA	NA
573.145	PATRIC	Italy	2011	human	unknown	unknown	unknown	81RE	KpI	CG147	147	-	-	NA	NA	NA	NA	NA	NA	NA	NA	-	NA	NA	NA
ERR257685	Ellington et al.	UK	2011	human	ascitic fluid	intestinal	unknown	unknown	KpI	CG147	147	-	-	NA	NA	NA	NA	NA	NA	NA	NA	-	NA	NA	NA
ERR276943	Stoesser et al. 2013	UK	2011	human	unknown	unknown	unknown	unknown	KpI	CG147	147	-	-	NA	NA	NA	NA	NA	NA	NA	NA	-	NA	NA	NA
ERR314491	Ellington et al.	UK	2011	human	sputum	respiratory	unknown	unknown	KpI	CG147	147	-	-	NA	NA	NA	NA	NA	NA	NA	NA	-	NA	NA	NA
573.143	PATRIC	Italy	2011	human	unknown	unknown	unknown	62BG	KpI	CG147	147	-	-	NA	NA	NA	NA	NA	NA	NA	NA	-	NA	NA	NA
573.142	PATRIC	Italy	2012	human	unknown	unknown	unknown	49BG	KpI	CG147	147	-	-	NA	NA	NA	NA	NA	NA	NA	NA	-	NA	NA	NA
573.145	PATRIC	Italy	2012	human	unknown	unknown	unknown	83RE	KpI	CG147	147	-	-	NA	NA	NA	NA	NA	NA	NA	NA	-	NA	NA	NA
ERR311473	Ellington et al.	UK	2012	human	blood	blood_sterile	unknown	unknown	KpI	CG147	147	-	-	NA	NA	NA	NA	NA	NA	NA	NA	-	NA	NA	NA
ERR349777	Chung et al.	Nepal	2012	human	sputum	respiratory	infection	170	KpI	CG147	147	-	-	NA	NA	NA	NA	NA	NA	NA	NA	-	NA	NA	NA
SRR2098756	Davis et al.	USA	2012	turkey	Food	Food	NA	Kpn0033	KpI	CG147	147	-	-	NA	NA	NA	NA	NA	NA	NA	NA	-	NA	NA	NA
SRR1508854	Stoesser et al. 2014	Nepal	2012	human	sputum	respiratory	infection	H31	KpI	CG147	147	-	-	NA	NA	NA	NA	NA	NA	NA	NA	-	NA	NA	NA
573.136	PATRIC	USA	2014	human	respiratory secretion	respiratory	infection	CDPH5262	KpI	CG147	147	-	-	NA	NA	NA	NA	NA	NA	NA	NA	-	NA	NA	NA
573.136	PATRIC	USA	2014	human	respiratory secretion	respiratory	infection	CDPH3823	KpI	CG147	147	-	-	NA	NA	NA	NA	NA	NA	NA	NA	-	NA	NA	NA
573.148	PATRIC	USA	2014	human	respiratory secretion	respiratory	infection	CDPH3707	KpI	CG147	147	-	-	NA	NA	NA	NA	NA	NA	NA	NA	-	NA	NA	NA
573.148	PATRIC	USA	2014	human	respiratory secretion	respiratory	infection	CDPH3020	KpI	CG147	147	-	-	NA	NA	NA	NA	NA	NA	NA	NA	-	NA	NA	NA
573.148	PATRIC	USA	2014	human	respiratory secretion	respiratory	infection	CDPH3823	KpI	CG147	147	-	-	NA	NA	NA	NA	NA	NA	NA	NA	-	NA	NA	NA
573.149	PATRIC	USA	2014	human	respiratory secretion	respiratory	infection	CDPH3707	KpI	CG147	147	-	-	NA	NA	NA	NA	NA	NA	NA	NA	-	NA	NA	NA
573.149	PATRIC	USA	2014	human	respiratory secretion	respiratory	infection	CDPH5262	KpI	CG147	147	-	-	NA	NA	NA	NA	NA	NA	NA	NA	-	NA	NA	NA
573.149	PATRIC	USA	2014	human	respiratory secretion	respiratory	infection	CDPH3020	KpI	CG147	147	-	-	NA	NA	NA	NA	NA	NA	NA	NA	-	NA	NA	NA
ERR257637	Ellington et al.	UK	unknown	human	unknown	unknown	unknown	unknown	KpI	CG147	147	-	-	NA	NA	NA	NA	NA	NA	NA	NA	-	NA	NA	NA
ERR257667	Ellington et al.	UK	unknown	human	unknown	unknown	unknown	unknown	KpI	CG147	147	-	-	NA	NA	NA	NA	NA	NA	NA	NA	-	NA	NA	NA
ERR311475	Ellington et al.	UK	unknown	human	unknown	unknown	unknown	unknown	KpI	CG147	147	-	-	NA	NA	NA	NA	NA	NA	NA	NA	-	NA	NA	NA
ERR311477	Ellington et al.	UK	unknown	human	unknown	unknown	unknown	unknown	KpI	CG147	147	-	-	NA	NA	NA	NA	NA	NA	NA	NA	-	NA	NA	NA
ERR311478	Ellington et al.	UK	unknown	human	unknown	unknown	unknown	unknown	KpI	CG147	147	-	-	NA	NA	NA	NA	NA	NA	NA	NA	-	NA	NA	NA
ERR314497	Ellington et al.	UK	unknown	human	unknown	unknown	unknown	unknown	KpI	CG147	147	-	-	NA	NA	NA	NA	NA	NA	NA	NA	-	NA	NA	NA
ERR314515	Ellington et al.	UK	unknown	human	unknown	unknown	unknown	unknown	KpI	CG147	147	-	-	NA	NA	NA	NA	NA	NA	NA	NA	-	NA	NA	NA
ERR314558	Ellington et al.	UK	unknown	human	unknown	unknown	unknown	unknown	KpI	CG147	147	-	-	NA	NA	NA	NA	NA	NA	NA	NA	-	NA	NA	NA
NCTC11684	NCTC	unknown	unknown	unknown	unknown	unknown	unknown	P15	KpI	n/a	150	-	-	NA	NA	NA	NA	NA	NA	NA	NA	-	NA	NA	NA
573.148	PATRIC	Nepal	2012	human	blood	blood_sterile	infection	442	KpI	CG152	152	ybt	-	3	161	?	?	no lineage	NA	NA	NA	-	0	0	0
ERR349795	Chung et al.	Nepal	2012	human	Umbilical pus	abscess_pus	infection	270	KpI	CG152	152	ybt	-	3	161	?	?	no lineage	NA	NA	NA	-	0	0	0
ERR349813	Chung et al.	Nepal	2012	human	ET Tip	respiratory	unknown	420	KpI	CG152	152	ybt	-	3	161	?	?	no lineage	NA	NA	NA	-	0	0	0
ERR349814	Chung et al.	Nepal	2012	human	suction tip	unknown	unknown	422	KpI	CG152	152	ybt	-	3	161	?	?	no lineage	NA	NA	NA	-	0	0	0
ERR349817	Chung et al.	Nepal	2012	human	ET Tip	respiratory	unknown	432	KpI	CG152	152	ybt	-	3	161	?	?	no lineage	NA	NA	NA	-	0	0	0
ERR349821	Chung et al.	Nepal	2012	human	blood	blood_sterile	infection	446	KpI	CG152	152	ybt	-	3	161	?	?	no lineage	NA	NA	NA	-	0	0	0
ERR349833	Chung et al.	Nepal	2012	human	blood	blood_sterile	infection	519	KpI	CG152	152	ybt	-	3	161	?	?	no lineage	NA	NA	NA	-	0	0	0
ERR349835	Chung et al.	Nepal	2012	human	blood	blood_sterile	infection	526	KpI	CG152	152	ybt	-	3	161	?	?	no lineage	NA	NA	NA	-	0	0	0
ERR349838	Chung et al.	Nepal	2012	human	blood	blood_sterile	infection	539	KpI	CG152	152	ybt	-	3	161	?	?	no lineage	NA	NA	NA	-	0	0	0
ERR349839	Chung et al.	Nepal	2012	human	blood	blood_sterile	infection	540	KpI	CG152	152	ybt	-	3	161	?	?	no lineage	NA	NA	NA	-	0	0	0
ERR349841	Chung et al.	Nepal	2012	human	blood	blood_sterile	infection	544	KpI	CG152	152	ybt	-	3	161	?	?	no lineage	NA	NA	NA	-	0	0	0
ERR349843	Chung et al.	Nepal	2012	human	urine	urine	infection	558	KpI	CG152	152	ybt	-	3	161	?	?	no lineage	NA	NA	NA	-	0	0	0
ERR349845	Chung et al.	Nepal	2012	human	blood	blood_sterile	infection	568	KpI	CG152	152	ybt	-	3	161	?	?	no lineage	NA	NA	NA	-	0	0	0
ERR349847	Chung et al.	Nepal	2012	human	blood	blood_sterile	infection	573	KpI	CG152	152	ybt	-	3	161	?	?	no lineage	NA	NA	NA	-	0	0	0
ERR349849	Chung et al.	Nepal	2012	human	CSF	blood_sterile	infection	577	KpI	CG152	152	ybt	-	3	161	?	?	no lineage	NA	NA	NA	-	0	0	0
ERR1023669	Wyres et al.	Australia	2014	human	rectal swab	intestinal	carriage	16852143	KpI	CG152	152	ybt	-	4	91	ICEKp4	absent	10	NA	NA	NA	-	0	0	0
ERR025099	Holt et al.	Australia	2002	human	sterile	blood_sterile	infection	AJ281	KpI	CG152	152	-	-	NA	NA	NA	NA	NA	NA	NA	NA	-	NA	NA	NA
573.135	PATRIC	USA	2004	human	urine	urine	infection	Top52 #1721	KpI	CG152	152	-	-	NA	NA	NA	NA	NA	NA	NA	NA	-	NA	NA	NA
SRR1561213	Bowers et al.	Canada	2009	human	unknown	unknown	unknown	Canada-2009c	KpI	CG152	152	-	-	NA	NA	NA	NA	NA	NA	NA	NA	-	NA	NA	NA
SRR5082329	Wyres et al.	Australia	2009	human	blood	blood_sterile	infection	A0111628	KpI	CG152	152	-	-	NA	NA	NA	NA	NA	NA	NA	NA	-	NA	NA	NA
ERR349846	Chung et al.	Nepal	2012	human	urine	urine	infection	570	KpI	CG152	152	-	-	NA	NA	NA	NA	NA	NA	NA	NA	-	NA	NA	NA
573.157	PATRIC	USA	2014	human	unknown	unknown	unknown	CHS159	KpI	n/a	158	-	-	NA	NA	NA	NA	NA	NA	NA	NA	-	NA	NA	NA
ERR257626	Ellington et al.	UK	unknown	human	unknown	unknown	unknown	unknown	KpI	n/a	158	-	-	NA	NA	NA	NA	NA	NA	NA	NA	-	NA	NA	NA
573.141	PATRIC	Italy	2013	human	unknown	unknown	unknown	45AVR	KpI	n/a	160	-	-	NA	NA	NA	NA	NA	NA	NA	NA	-	NA	NA	NA
ERR314407	Ellington et al.	UK	2012	human	sputum	respiratory	unknown	unknown	KpI	n/a	161	-	-	NA	NA	NA	NA	NA	NA	NA	NA	-	NA	NA	NA
ERR314555	Ellington et al.	UK	2012	human	sputum	respiratory	unknown	unknown	KpI	n/a	161	-	-	NA	NA	NA	NA	NA	NA	NA	NA	-	NA	NA	NA
ERR562348	Bialek et al.	The Netherlands	1999	horse	abdomen	intestinal	infection	SB2803	KpI	n/a	163	ybt	-	2/3?	EXCLUDED	EXCLUDED	EXCLUDED	EXCLUDED	EXCLUDED	EXCLUDED	EXCLUDED	-	EXCLUDED	EXCLUDED	EXCLUDED
NCTC9132	NCTC	Denmark	1952	human	urine	urine	unknown	KLEB 313	KpI	n/a	163	-	-	NA	NA	NA	NA	NA	NA	NA	NA	-	NA	NA	NA
SRR2098777	Davis et al.	USA	2012	chicken	Food	Food	NA	Kpn0007	KpI	n/a	163	-	-	NA	NA	NA	NA	NA	NA	NA	NA	-	NA	NA	NA
ERR257690	Ellington et al.	UK	2009	human	blood	blood_sterile	unknown	unknown	KpI	n/a	171	-	-	NA	NA	NA	NA	NA	NA	NA	NA	-	NA	NA	NA
ERR257627	Ellington et al.	UK	2010	human	blood	blood_sterile	unknown	unknown	KpI	n/a	171	-	-	NA	NA	NA	NA	NA	NA	NA	NA	-	NA	NA	NA
ERR025563	Holt et al.	Vietnam	2005	human	intestinal	intestinal	carriage	K231An	KpI	n/a	176	ybt	-	4	276	ICEKp11	present	15	NA	NA	NA	-	0	0	0
ERR1008707	Wyres et al.	Australia	2013	human	fluid	fluid	infection	16703582	KpI	n/a	176	-	-	NA	NA	NA	NA	NA	NA	NA	NA	-	NA	NA	NA
ERR025575	Holt et al.	USA	2006	bovine	intestinal	intestinal	carriage	QMP B2-248	KpI	CG37	177	-	-	NA	NA	NA	NA	NA	NA	NA	NA	-	NA	NA	NA
ERR025128	Holt et al.	USA	2006	bovine	sterile	blood_sterile	infection	QMP B2-563	KpI	n/a	178	-	-	NA	NA	NA	NA	NA	NA	NA	NA	-	NA	NA	NA
ERR025133	Holt et al.	USA	2005	bovine	intestinal	intestinal	carriage	QMP M1-042	KpI	n/a	179	-	-	NA	NA	NA	NA	NA	NA	NA	NA	-	NA	NA	NA
ERR1023868	Wyres et al.	Australia	2013	human	urine	urine	infection	16870874	KpI	n/a	180	ybt	-	1	88	ICEKp4	absent	10	NA	NA	NA	-	0	0	0
ERR025126	Holt et al.	USA	2005	bovine	sterile	blood_sterile	infection	QMP M1-198	KpI	n/a	180	-	-	NA	NA	NA	NA	NA	NA	NA	NA	-	NA	NA	NA
ERR025141	Holt et al.	USA	2005	bovine	sterile	blood_sterile	infection	QMP M1-559	KpI	n/a	181	-	-	NA	NA	NA	NA	NA	NA	NA	NA	-	NA	NA	NA
ERR1023779	Wyres et al.	Australia	2013	human	urine	urine	infection	16870767	KpI	n/a	182	ybt	-	1	110	ICEKp4	absent	10	NA	NA	NA	-	0	0	0
ERR025156	Holt et al.	USA	2005	bovine	sterile	blood_sterile	infection	QMP M1-220	KpI	n/a	183	-	-	NA	NA	NA	NA	NA	NA	NA	NA	-	NA	NA	NA
ERR025121	Holt et al.	Singapore	2008	human	sterile	blood_sterile	infection	DX259/08	KpI	n/a	184	-	-	NA	NA	NA	NA	NA	NA	NA	NA	-	NA	NA	NA
573.169	PATRIC	USA	2013	human	urine	urine	infection	1263_KPNE	KpI	n/a	184	-	-	NA	NA	NA	NA	NA	NA	NA	NA	-	NA	NA	NA
ERR025158	Holt et al.	USA	2005	bovine	intestinal	intestinal	carriage	QMP M1-375	KpI	n/a	185	-	-	NA	NA	NA	NA	NA	NA	NA	NA	-	NA	NA	NA
ERR025984	Holt et al.	USA	2006	bovine	sterile	blood_sterile	infection	QMP M1-822	KpI	n/a	185	-	-	NA	NA	NA	NA	NA	NA	NA	NA	-	NA	NA	NA
ERR1008649	Wyres et al.	Australia	2013	human	urine	urine	infection	16703523	KpI	n/a	185	-	-	NA	NA	NA	NA	NA	NA	NA	NA	-	NA	NA	NA
ERR1023831	Wyres et al.	Australia	2013	human	urine	urine	infection	16870836	KpI	n/a	185	-	-	NA	NA	NA	NA	NA	NA	NA	NA	-	NA	NA	NA
ERR025979	Holt et al.	USA	2006	bovine	sterile	blood_sterile	infection	QMP M1-781	KpI	n/a	186	-	-	NA	NA	NA	NA	NA	NA	NA	NA	-	NA	NA	NA
1.32842e+06	PATRIC	USA	2012	human	urine	urine	infection	BIDMC 25	KpI	n/a	186	-	-	NA	NA	NA	NA	NA	NA	NA	NA	-	NA	NA	NA
ERR025131	Holt et al.	USA	2005	bovine	intestinal	intestinal	carriage	QMP M1-030	KpI	n/a	187	-	-	NA	NA	NA	NA	NA	NA	NA	NA	-	NA	NA	NA
ERR025628	Holt et al.	USA	2006	human	sterile	blood_sterile	infection	QMP M1-862	KpI	n/a	188	-	-	NA	NA	NA	NA	NA	NA	NA	NA	-	NA	NA	NA
ERR314562	Ellington et al.	UK	2007	human	blood	blood_sterile	unknown	unknown	KpI	n/a	188	-	-	NA	NA	NA	NA	NA	NA	NA	NA	-	NA	NA	NA
SRR2098691	Davis et al.	USA	2012	pork	Food	Food	NA	Kpn0036	KpI	n/a	188	-	-	NA	NA	NA	NA	NA	NA	NA	NA	-	NA	NA	NA
SRR2098692	Davis et al.	USA	2012	human	Clinical	unknown	infection	Kpn0055	KpI	n/a	188	-	-	NA	NA	NA	NA	NA	NA	NA	NA	-	NA	NA	NA
573.16	PATRIC	USA	2014	human	unknown	unknown	unknown	CHS201	KpI	n/a	188	-	-	NA	NA	NA	NA	NA	NA	NA	NA	-	NA	NA	NA
ERR025980	Holt et al.	USA	2007	human	urine	urine	infection	QMP M1-886	KpI	n/a	189	-	-	NA	NA	NA	NA	NA	NA	NA	NA	-	NA	NA	NA
ERR025135	Holt et al.	USA	2005	bovine	intestinal	intestinal	carriage	QMP M1-044	KpI	n/a	191	-	-	NA	NA	NA	NA	NA	NA	NA	NA	-	NA	NA	NA
ERR720262	Struve et al.	USA	2011	human	blood	blood_sterile	infection	TG21976	KpI	n/a	192	-	-	NA	NA	NA	NA	NA	NA	NA	NA	-	NA	NA	NA
ERR025999	Holt et al.	USA	2006	bovine	sterile	blood_sterile	infection	QMP Z4-716	KpI	n/a	194	-	-	NA	NA	NA	NA	NA	NA	NA	NA	-	NA	NA	NA
ERR025986	Holt et al.	USA	2006	human	sterile	blood_sterile	infection	QMP M1-861	KpII	n/a	196	-	-	NA	NA	NA	NA	NA	NA	NA	NA	-	NA	NA	NA
ERR025114	Holt et al.	USA	2006	bovine	intestinal	intestinal	carriage	QMP B2-481	KpIII	n/a	197	-	-	NA	NA	NA	NA	NA	NA	NA	NA	-	NA	NA	NA
ERR025522	Holt et al.	USA	2008	monkey	respiratory	respiratory	NA	MM50237	KpI	n/a	198	ybt	-	1	323	ICEKp1	absent	2	NA	NA	NA	-	0	0	0
ERR025125	Holt et al.	USA	2005	bovine	intestinal	intestinal	carriage	QMP M1-051	KpI	n/a	198	ybt	-	1	83	ICEKp4	absent	10	NA	NA	NA	-	0	0	0
ERR025160	Holt et al.	USA	2005	bovine	intestinal	intestinal	carriage	QMP M1-378	KpI	CG490	199	-	-	NA	NA	NA	NA	NA	NA	NA	NA	-	NA	NA	NA
1.40996e+06	PATRIC	USA	2009	human	wound	wound	infection	MRSN 1319	KpI	CG490	199	-	-	NA	NA	NA	NA	NA	NA	NA	NA	-	NA	NA	NA
ERR025109	Holt et al.	Australia	2002	human	urine	urine	infection	AJ278	KpI	n/a	200	-	-	NA	NA	NA	NA	NA	NA	NA	NA	-	NA	NA	NA
ERR1023765	Wyres et al.	Australia	2013	human	urine	urine	infection	16870753	KpI	n/a	200	-	-	NA	NA	NA	NA	NA	NA	NA	NA	-	NA	NA	NA
ERR025549	Holt et al.	USA	2006	bovine	intestinal	intestinal	carriage	QMP B2-288	KpIII	n/a	203	-	-	NA	NA	NA	NA	NA	NA	NA	NA	-	NA	NA	NA
ERR314404	Ellington et al.	UK	2012	human	blood	blood_sterile	unknown	unknown	KpIII	n/a	203	-	-	NA	NA	NA	NA	NA	NA	NA	NA	-	NA	NA	NA
ERR025120	Holt et al.	USA	2006	bovine	intestinal	intestinal	carriage	QMP B2-340	KpIII	n/a	204	-	-	NA	NA	NA	NA	NA	NA	NA	NA	-	NA	NA	NA
ERR025124	Holt et al.	USA	2006	bovine	intestinal	intestinal	carriage	QMP B2-483	KpIII	n/a	205	-	-	NA	NA	NA	NA	NA	NA	NA	NA	-	NA	NA	NA
ERR1023645	Wyres et al.	Australia	2013	human	rectal swab	intestinal	carriage	16852118	KpIII	n/a	205	-	-	NA	NA	NA	NA	NA	NA	NA	NA	-	NA	NA	NA
ERR025134	Holt et al.	USA	2005	bovine	intestinal	intestinal	carriage	QMP M1-043	KpIII	n/a	207	-	-	NA	NA	NA	NA	NA	NA	NA	NA	-	NA	NA	NA
ERR025145	Holt et al.	USA	2006	bovine	sterile	blood_sterile	infection	QMP M1-726	KpIII	n/a	208	-	-	NA	NA	NA	NA	NA	NA	NA	NA	-	NA	NA	NA
ERR025148	Holt et al.	USA	2006	bovine	intestinal	intestinal	carriage	QMP M1-763	KpIII	n/a	209	-	-	NA	NA	NA	NA	NA	NA	NA	NA	-	NA	NA	NA
ERR025138	Holt et al.	USA	2006	bovine	intestinal	intestinal	carriage	QMP M1-765	KpIII	n/a	210	-	-	NA	NA	NA	NA	NA	NA	NA	NA	-	NA	NA	NA
ERR025157	Holt et al.	USA	2005	bovine	sterile	blood_sterile	infection	QMP M1-222	KpI	n/a	213	-	-	NA	NA	NA	NA	NA	NA	NA	NA	-	NA	NA	NA
ERR025153	Holt et al.	USA	2005	bovine	sterile	blood_sterile	infection	QMP M1-428	KpIII	n/a	214	-	-	NA	NA	NA	NA	NA	NA	NA	NA	-	NA	NA	NA
ERR1023760	Wyres et al.	Australia	2013	human	BAL	respiratory	infection	16870748	KpI	n/a	215	ybt	-	4	11	ICEKp6	absent	5	NA	NA	NA	-	0	0	0
ERR1023689	Wyres et al.	Australia	2014	human	rectal swab	intestinal	carriage	16852163	KpI	n/a	215	-	-	NA	NA	NA	NA	NA	NA	NA	NA	-	NA	NA	NA
ERR1023690	Wyres et al.	Australia	2014	human	rectal swab	intestinal	carriage	16852164	KpI	n/a	215	-	-	NA	NA	NA	NA	NA	NA	NA	NA	-	NA	NA	NA
NCTC11693	NCTC	unknown	unknown	unknown	unknown	unknown	unknown	I9	KpI	n/a	215	-	-	NA	NA	NA	NA	NA	NA	NA	NA	-	NA	NA	NA
ERR025673	Holt et al.	Vietnam	2008	human	respiratory	respiratory	infection	08-049B	KpI	CG23	218	ybt	clb	?	60	ICEKp10	present	1	2	no	no	present - 2	0	0	0
ERR025677	Holt et al.	Vietnam	2008	human	sterile	blood_sterile	infection	08-0116m	KpI	n/a	219	ybt	-	3	306	ICEKp2	absent	14	NA	NA	NA	-	0	1	1
ERR025510	Holt et al.	USA	2006	bovine	sterile	blood_sterile	infection	QMP B2-223	KpI	n/a	220	-	-	NA	NA	NA	NA	NA	NA	NA	NA	-	NA	NA	NA
SRR2098814	Davis et al.	USA	2012	chicken	Food	Food	NA	Kpn0027	KpI	n/a	220	-	-	NA	NA	NA	NA	NA	NA	NA	NA	-	NA	NA	NA
ERR025151	Holt et al.	USA	2005	environment	environment	environment	NA	QMP M1-413	KpI	n/a	221	-	-	NA	NA	NA	NA	NA	NA	NA	NA	-	NA	NA	NA
ERR025152	Holt et al.	USA	2005	environment	environment	environment	NA	QMP M1-415	KpI	n/a	221	-	-	NA	NA	NA	NA	NA	NA	NA	NA	-	NA	NA	NA
ERR1008680	Wyres et al.	Australia	2013	human	urine	urine	infection	16703554	KpI	n/a	221	-	-	NA	NA	NA	NA	NA	NA	NA	NA	-	NA	NA	NA
ERR1008725	Wyres et al.	Australia	2013	human	wound	wound	infection	16703715	KpI	n/a	221	-	-	NA	NA	NA	NA	NA	NA	NA	NA	-	NA	NA	NA
ERR1023718	Wyres et al.	Australia	2013	human	urine	urine	infection	1687074	KpI	n/a	221	-	-	NA	NA	NA	NA	NA	NA	NA	NA	-	NA	NA	NA
ERR1023719	Wyres et al.	Australia	2013	human	urine	urine	infection	1687075	KpI	n/a	221	-	-	NA	NA	NA	NA	NA	NA	NA	NA	-	NA	NA	NA
ERR1023744	Wyres et al.	Australia	2013	human	urine	urine	infection	16870730	KpI	n/a	221	-	-	NA	NA	NA	NA	NA	NA	NA	NA	-	NA	NA	NA
ERR025536	Holt et al.	USA	2006	bovine	intestinal	intestinal	carriage	QMP B2-252	KpI	n/a	222	-	-	NA	NA	NA	NA	NA	NA	NA	NA	-	NA	NA	NA
ERR025132	Holt et al.	USA	2005	bovine	intestinal	intestinal	carriage	QMP M1-031	KpI	CG230	224	-	-	NA	NA	NA	NA	NA	NA	NA	NA	-	NA	NA	NA
ERR025988	Holt et al.	USA	2007	human	urine	urine	infection	QMP M1-882	KpI	n/a	225	-	-	NA	NA	NA	NA	NA	NA	NA	NA	-	NA	NA	NA
ERR025142	Holt et al.	USA	2005	bovine	sterile	blood_sterile	infection	QMP M1-560	KpI	n/a	227	-	-	NA	NA	NA	NA	NA	NA	NA	NA	-	NA	NA	NA
1.4556e+06	PATRIC	USA	2005	human	peri-anal swab culture	intestinal	carriage	11227-1	KpI	CG34	228	-	-	NA	NA	NA	NA	NA	NA	NA	NA	-	NA	NA	NA
ERR025143	Holt et al.	USA	2005	bovine	sterile	blood_sterile	infection	QMP M1-561	KpI	CG34	228	-	-	NA	NA	NA	NA	NA	NA	NA	NA	-	NA	NA	NA
ERR025144	Holt et al.	USA	2005	bovine	sterile	blood_sterile	infection	QMP M1-562	KpI	CG34	228	-	-	NA	NA	NA	NA	NA	NA	NA	NA	-	NA	NA	NA
ERR025159	Holt et al.	USA	2005	bovine	intestinal	intestinal	carriage	QMP M1-376	KpI	CG34	228	-	-	NA	NA	NA	NA	NA	NA	NA	NA	-	NA	NA	NA
SRR1561319	Bowers et al.	USA	2005	human	unknown	unknown	unknown	US-MD-2005	KpI	CG34	228	-	-	NA	NA	NA	NA	NA	NA	NA	NA	-	NA	NA	NA
ERR025985	Holt et al.	USA	2006	bovine	sterile	blood_sterile	infection	QMP M1-826	KpI	CG34	228	-	-	NA	NA	NA	NA	NA	NA	NA	NA	-	NA	NA	NA
ERR025607	Holt et al.	USA	2005	environment	environment	environment	NA	QMP M1-407	KpI	CG230	230	-	-	NA	NA	NA	NA	NA	NA	NA	NA	-	NA	NA	NA
ERR1023640	Wyres et al.	Australia	2013	human	rectal swab	intestinal	carriage	16852113	KpI	CG230	230	-	-	NA	NA	NA	NA	NA	NA	NA	NA	-	NA	NA	NA
ERR1023794	Wyres et al.	Australia	2013	human	sputum	respiratory	infection	16870782	KpI	CG230	230	-	-	NA	NA	NA	NA	NA	NA	NA	NA	-	NA	NA	NA
ERR025462	Holt et al.	Vietnam	2008	human	liver	liver	infection	59M	KpI	CG231	231	ybt	-	1	230	ICEKp11	present	15	NA	NA	NA	-	0	0	0
ERR025464	Holt et al.	Vietnam	2008	human	sterile	blood_sterile	infection	08-1177m	KpI	CG231	231	ybt	-	1	230	ICEKp11	present	15	NA	NA	NA	-	0	0	0
ERR025473	Holt et al.	Vietnam	2008	human	respiratory	respiratory	infection	08-058D	KpI	CG231	231	ybt	-	1	230	ICEKp11	present	15	NA	NA	NA	-	0	0	0
ERR025469	Holt et al.	Vietnam	2009	human	sterile	blood_sterile	infection	09-0079m	KpI	CG231	231	ybt	-	1	230	ICEKp11	present	15	NA	NA	NA	-	0	0	0
ERR1008739	Wyres et al.	Australia	2014	human	wound	wound	infection	16703730	KpI	CG231	231	ybt	-	1	230	ICEKp11	present	15	NA	NA	NA	-	0	0	0
ERR1008755	Wyres et al.	Australia	2014	human	tissue	tissue	infection	16703746	KpI	CG231	231	ybt	-	1	230	ICEKp11	present	15	NA	NA	NA	-	0	0	0
ERR1008760	Wyres et al.	Australia	2014	human	wound	wound	infection	16703751	KpI	CG231	231	ybt	-	1	230	ICEKp11	present	15	NA	NA	NA	-	0	0	0
ERR1008765	Wyres et al.	Australia	2014	human	wound	wound	infection	16703756	KpI	CG231	231	ybt	-	1	230	ICEKp11	present	15	NA	NA	NA	-	0	0	0
ERR1023711	Wyres et al.	Australia	2014	human	rectal swab	intestinal	carriage	16852189	KpI	CG231	231	ybt	-	1	230	ICEKp11	present	15	NA	NA	NA	-	0	0	0
SRR5082462	Wyres et al.	Australia	2014	human	rectal swab	intestinal	carriage	AUS3471	KpI	CG231	231	ybt	-	1	230	ICEKp11	present	15	NA	NA	NA	-	0	0	0
SRR5082469	Wyres et al.	Australia	2014	human	wound	wound	infection	AUS3503	KpI	CG231	231	ybt	-	1	230	ICEKp11	present	15	NA	NA	NA	-	0	0	0
ERR314522	Ellington et al.	UK	2011	human	sputum	respiratory	unknown	unknown	KpI	CG231	231	-	-	NA	NA	NA	NA	NA	NA	NA	NA	-	NA	NA	NA
ERR314408	Ellington et al.	UK	2012	human	CSF	blood_sterile	unknown	unknown	KpI	CG231	231	-	-	NA	NA	NA	NA	NA	NA	NA	NA	-	NA	NA	NA
ERR311479	Ellington et al.	UK	unknown	human	unknown	unknown	unknown	unknown	KpI	CG231	231	-	-	NA	NA	NA	NA	NA	NA	NA	NA	-	NA	NA	NA
ERR314523	Ellington et al.	UK	unknown	human	unknown	unknown	unknown	unknown	KpI	CG231	231	-	-	NA	NA	NA	NA	NA	NA	NA	NA	-	NA	NA	NA
ERR025139	Holt et al.	USA	2006	bovine	intestinal	intestinal	carriage	QMP M1-766	KpI	n/a	232	-	-	NA	NA	NA	NA	NA	NA	NA	NA	-	NA	NA	NA
573.17	PATRIC	USA	2013	human	tracheal aspirate	respiratory	infection	743_KPNE	KpI	n/a	234	ybt	clb	?	EXCLUDED	EXCLUDED	EXCLUDED	EXCLUDED	EXCLUDED	EXCLUDED	EXCLUDED	-	EXCLUDED	EXCLUDED	EXCLUDED
SRR1561335	Bowers et al.	USA	2004	human	unknown	unknown	unknown	US-NY-2004a	KpI	n/a	234	ybt	clb	1	269	ICEKp10	present	17	3	?	?	-	0	0	0
1.28481e+06	PATRIC	USA	2008	human	urine	urine	infection	UHKPC81	KpI	n/a	234	ybt	clb	4?	269	ICEKp10	present	17	3	?	?	-	0	0	0
573.17	PATRIC	USA	2013	human	sputum	respiratory	unknown	813_KPNE	KpI	n/a	234	ybt	clb	?	270	ICEKp10	present	17	3	?	?	-	0	0	0
573.17	PATRIC	USA	2013	human	urine	urine	infection	741_KPNE	KpI	n/a	234	ybt	clb	?	269	ICEKp10	present	17	3	?	?	-	0	0	0
573.171	PATRIC	USA	unknown	human	unknown	unknown	unknown	755.rep1_KPNE	KpI	n/a	234	ybt	clb	?	269	ICEKp10	present	17	3	?	?	-	0	0	0
573.171	PATRIC	USA	unknown	human	unknown	unknown	unknown	755.rep2_KPNE	KpI	n/a	234	ybt	clb	?	269	ICEKp10	present	17	3	?	?	-	0	0	0
ERR025154	Holt et al.	USA	2005	bovine	sterile	blood_sterile	infection	QMP M1-217	KpI	n/a	234	-	-	NA	NA	NA	NA	NA	NA	NA	NA	-	NA	NA	NA
ERR276923	Stoesser et al. 2013	UK	2011	human	unknown	unknown	unknown	unknown	KpI	n/a	234	-	-	NA	NA	NA	NA	NA	NA	NA	NA	-	NA	NA	NA
ERR025161	Holt et al.	USA	2005	environment	environment	environment	NA	QMP M1-406	KpI	CG661	237	-	-	NA	NA	NA	NA	NA	NA	NA	NA	-	NA	NA	NA
ERR025625	Holt et al.	USA	2006	human	sterile	blood_sterile	infection	QMP M1-776	KpI	n/a	239	-	-	NA	NA	NA	NA	NA	NA	NA	NA	-	NA	NA	NA
573.139	PATRIC	Italy	2012	human	unknown	unknown	unknown	21PV	KpI	n/a	240	-	-	NA	NA	NA	NA	NA	NA	NA	NA	-	NA	NA	NA
SRR5082461	Wyres et al.	Australia	2014	human	sputum	respiratory	infection	AUS3505	KpI	n/a	240	-	-	NA	NA	NA	NA	NA	NA	NA	NA	-	NA	NA	NA
SRR5082477	Wyres et al.	Australia	2014	human	rectal swab	intestinal	carriage	AH0352	KpI	n/a	240	-	-	NA	NA	NA	NA	NA	NA	NA	NA	-	NA	NA	NA
ERR025629	Holt et al.	USA	2006	human	sterile	blood_sterile	infection	QMP M1-868	KpI	n/a	241	-	-	NA	NA	NA	NA	NA	NA	NA	NA	-	NA	NA	NA
ERR025113	Holt et al.	USA	2006	bovine	intestinal	intestinal	carriage	QMP B2-344	KpI	n/a	245	-	-	NA	NA	NA	NA	NA	NA	NA	NA	-	NA	NA	NA
ERR025983	Holt et al.	USA	2006	bovine	sterile	blood_sterile	infection	QMP M1-821	KpI	n/a	246	-	-	NA	NA	NA	NA	NA	NA	NA	NA	-	NA	NA	NA
ERR025989	Holt et al.	USA	2007	human	urine	urine	infection	QMP M1-884	KpI	n/a	247	-	-	NA	NA	NA	NA	NA	NA	NA	NA	-	NA	NA	NA
573.169	PATRIC	USA	2012	human	urine	urine	infection	221_KPNE	KpI	n/a	247	-	-	NA	NA	NA	NA	NA	NA	NA	NA	-	NA	NA	NA
ERR1008667	Wyres et al.	Australia	2013	human	blood	blood_sterile	infection	16703541	KpI	n/a	247	-	-	NA	NA	NA	NA	NA	NA	NA	NA	-	NA	NA	NA
ERR713648	Struve et al.	Denmark	1990-1992	human	blood	blood_sterile	infection	Sp221	KpI	n/a	249	ybt	clb	?	EXCLUDED	EXCLUDED	EXCLUDED	EXCLUDED	EXCLUDED	EXCLUDED	EXCLUDED	present - 2	EXCLUDED	EXCLUDED	EXCLUDED
ERR025981	Holt et al.	USA	2007	human	urine	urine	infection	QMP M1-887	KpI	n/a	249	-	-	NA	NA	NA	NA	NA	NA	NA	NA	present - 3	NA	NA	NA
ERR713647	Struve et al.	Denmark	1990-1992	human	blood	blood_sterile	infection	Sp29	KpI	n/a	249	-	-	NA	NA	NA	NA	NA	NA	NA	NA	present - 2	NA	NA	NA
ERR1023664	Wyres et al.	Australia	2014	human	rectal swab	intestinal	carriage	16852138	KpI	n/a	252	-	-	NA	NA	NA	NA	NA	NA	NA	NA	-	NA	NA	NA
ERR025600	Holt et al.	USA	2007	human	urine	urine	infection	QMP M1-896	KpI	CG253	253	-	-	NA	NA	NA	NA	NA	NA	NA	NA	-	NA	NA	NA
ERR257675	Ellington et al.	UK	2010	human	blood	blood_sterile	unknown	unknown	KpI	CG253	253	-	-	NA	NA	NA	NA	NA	NA	NA	NA	-	NA	NA	NA
573.168	PATRIC	USA	2013	human	blood	blood_sterile	infection	1041_KPNE	KpI	CG253	253	-	-	NA	NA	NA	NA	NA	NA	NA	NA	-	NA	NA	NA
ERR1023841	Wyres et al.	Australia	2013	human	urine	urine	infection	16870846	KpI	CG253	253	-	-	NA	NA	NA	NA	NA	NA	NA	NA	-	NA	NA	NA
ERR1035981	Wyres et al.	Australia	2013	human	urine	urine	infection	16870876	KpI	CG253	253	-	-	NA	NA	NA	NA	NA	NA	NA	NA	-	NA	NA	NA
ERR025598	Holt et al.	USA	2007	human	urine	urine	infection	QMP M1-893	KpIII	n/a	255	-	-	NA	NA	NA	NA	NA	NA	NA	NA	-	NA	NA	NA
ERR025588	Holt et al.	USA	2006	bovine	intestinal	intestinal	carriage	QMP B2-282	KpI	CG37	256	-	-	NA	NA	NA	NA	NA	NA	NA	NA	-	NA	NA	NA
ERR1023811	Wyres et al.	Australia	2013	human	BAL	respiratory	infection	16870816	KpI	CG37	256	-	-	NA	NA	NA	NA	NA	NA	NA	NA	-	NA	NA	NA
SRR1166971	Deleo et al.	Canada	2007	human	unknown	unknown	infection	1773_ST258	KpI	CG258	258	ybt	clb	?	EXCLUDED	EXCLUDED	EXCLUDED	EXCLUDED	EXCLUDED	EXCLUDED	EXCLUDED	-	EXCLUDED	EXCLUDED	EXCLUDED
SRR1561326	Bowers et al.	USA	2008	human	unknown	unknown	unknown	US-NH-2008	KpI	CG258	258	ybt	clb	?	EXCLUDED	EXCLUDED	EXCLUDED	EXCLUDED	EXCLUDED	EXCLUDED	EXCLUDED	-	EXCLUDED	EXCLUDED	EXCLUDED
573.142	PATRIC	Italy	2011	human	unknown	unknown	unknown	50BG	KpI	CG258	258	ybt	-	4	EXCLUDED	EXCLUDED	EXCLUDED	EXCLUDED	EXCLUDED	EXCLUDED	EXCLUDED	-	EXCLUDED	EXCLUDED	EXCLUDED
573.14	PATRIC	Italy	2013	human	unknown	unknown	unknown	24PV	KpI	CG258	258	ybt	-	4	EXCLUDED	EXCLUDED	EXCLUDED	EXCLUDED	EXCLUDED	EXCLUDED	EXCLUDED	-	EXCLUDED	EXCLUDED	EXCLUDED
573.153	PATRIC	USA	2014	human	unknown	unknown	unknown	CHS116	KpI	CG258	258	ybt	clb	3	EXCLUDED	EXCLUDED	EXCLUDED	EXCLUDED	EXCLUDED	EXCLUDED	EXCLUDED	-	EXCLUDED	EXCLUDED	EXCLUDED
573.159	PATRIC	USA	2014	human	unknown	unknown	unknown	CHS189	KpI	CG258	258	ybt	clb	3	EXCLUDED	EXCLUDED	EXCLUDED	EXCLUDED	EXCLUDED	EXCLUDED	EXCLUDED	-	EXCLUDED	EXCLUDED	EXCLUDED
SRR1561317	Bowers et al.	USA	2007	human	unknown	unknown	unknown	US-MA-2007	KpI	CG258	258	ybt	clb	3/2?	247	ICEKp10	present	17	3	yes	no	-	1	0	1
SRR1166982	Deleo et al.	USA	2008	human	unknown	unknown	infection	1784_ST258	KpI	CG258	258	ybt	clb	3	247	ICEKp10	present	17	3	no	no	-	1	0	1
SRR1561215	Bowers et al.	Colombia	2009	human	unknown	unknown	unknown	Colombia-2009a	KpI	CG258	258	ybt	clb	4	265	ICEKp10	present	17	3	no	no	-	1	0	1
SRR1561216	Bowers et al.	Colombia	2009	human	unknown	unknown	unknown	Colombia-2009b	KpI	CG258	258	ybt	clb	4	265	ICEKp10	present	17	3	no	no	-	1	0	1
1.43872e+06	PATRIC	USA	2012	human	urine	urine	infection	CHS 09	KpI	CG258	258	ybt	clb	3	253	ICEKp10	present	17	3	yes	yes - clbB	-	0	1	1
1.43874e+06	PATRIC	USA	2013	human	urine	urine	infection	CHS 29	KpI	CG258	258	ybt	clb	3	254	ICEKp10	present	17	3	yes	yes - clbB	-	0	1	1
1.43878e+06	PATRIC	USA	2013	human	urine	urine	infection	CHS 80	KpI	CG258	258	ybt	clb	3	250	ICEKp10	present	17	3	yes	yes - clbB	-	1	0	1
1.43876e+06	PATRIC	USA	2013	human	urine	urine	infection	CHS 52	KpI	CG258	258	ybt	clb	3	249	ICEKp10	present	17	3	yes	yes - clbB	-	1	0	1
1.43875e+06	PATRIC	USA	2013	human	urine	urine	infection	CHS 46	KpI	CG258	258	ybt	clb	3	248	ICEKp10	present	17	3	yes	yes - clbB	-	1	0	1
1.4387e+06	PATRIC	USA	2013	human	tissue	tissue	infection	BWH 45	KpI	CG258	258	ybt	clb	3	247	ICEKp10	present	17	3	no	no	-	1	0	1
1.43876e+06	PATRIC	USA	2013	human	wound	wound	infection	CHS 50	KpI	CG258	258	ybt	clb	3	241	ICEKp10	present	17	3	yes	yes - clbB, clbH	-	1	0	1
1.43877e+06	PATRIC	USA	2013	human	urine	urine	infection	CHS 60	KpI	CG258	258	ybt	clb	3	241	ICEKp10	present	17	3	yes	?	-	1	0	1
1.43877e+06	PATRIC	USA	2013	human	urine	urine	infection	CHS 61	KpI	CG258	258	ybt	clb	3	241	ICEKp10	present	17	3	yes	yes - clbB, clbH	-	1	0	1
1.43877e+06	PATRIC	USA	2013	human	urine	urine	infection	CHS 63	KpI	CG258	258	ybt	clb	3	241	ICEKp10	present	17	3	yes	yes - clbB, clbH	-	1	0	1
573.152	PATRIC	USA	2014	human	unknown	unknown	unknown	CHS104	KpI	CG258	258	ybt	clb	3	262	ICEKp10	present	17	3	yes	yes - clbB	-	0	0	1
573.175	PATRIC	USA	2014	human	unknown	unknown	unknown	CHS108	KpI	CG258	258	ybt	clb	1	245	ICEKp10	present	17	3	yes	yes - clbB	-	1	0	1
573.158	PATRIC	USA	2014	human	unknown	unknown	unknown	CHS170	KpI	CG258	258	ybt	clb	3	243	ICEKp10	present	17	3	yes	yes - clbB	-	1	0	1
573.154	PATRIC	USA	2014	human	unknown	unknown	unknown	CHS126	KpI	CG258	258	ybt	clb	3	242	ICEKp10	present	17	3	yes	yes - clbB	-	1	0	1
573.154	PATRIC	USA	2014	human	unknown	unknown	unknown	CHS122	KpI	CG258	258	ybt	clb	3	241	ICEKp10	present	17	3	yes	yes - clbB, clbH	-	1	0	1
573.156	PATRIC	USA	2014	human	unknown	unknown	unknown	CHS149	KpI	CG258	258	ybt	clb	3	241	ICEKp10	present	17	3	yes	yes - clbB, clbH	-	1	0	1
573.174	PATRIC	USA	2014	human	unknown	unknown	unknown	CHS196	KpI	CG258	258	ybt	clb	3	241	ICEKp10	present	17	3	yes	yes - clbB, clbH	-	1	0	1
1.40018e+06	PATRIC	USA	unknown	human	urine	urine	infection	UCI 43	KpI	CG258	258	ybt	clb	3	264	ICEKp10	present	17	3	no	no	-	1	0	1
1.40019e+06	PATRIC	USA	unknown	human	urine	urine	infection	UCI 44	KpI	CG258	258	ybt	clb	3	264	ICEKp10	present	17	3	no	no	-	1	0	1
SRR1166945	Deleo et al.	USA	2003	human	unknown	unknown	infection	1747_ST258	KpI	CG258	258	ybt	clb	3	251	ICEKp10	present	17	3	no	no	-	0	0	0
SRR1166947	Deleo et al.	USA	2004	human	unknown	unknown	infection	1749_ST258	KpI	CG258	258	ybt	clb	3	251	ICEKp10	present	17	3	no	no	-	0	0	0
SRR1561330	Bowers et al.	USA	2005	human	unknown	unknown	unknown	US-NJ-2005	KpI	CG258	258	ybt	clb	2/3?	271	ICEKp10	present	17	3	no	no	-	0	0	0
SRR1561342	Bowers et al.	USA	2005	human	unknown	unknown	unknown	US-NY-2005d	KpI	CG258	258	ybt	clb	4	226	ICEKp10	present	17	3	no	no	-	0	0	0
SRR1561303	Bowers et al.	USA	2007	human	unknown	unknown	unknown	US-DE-2007	KpI	CG258	258	ybt	clb	3	251	ICEKp10	present	17	3	no	no	-	0	0	0
SRR1561352	Bowers et al.	USA	2008	human	unknown	unknown	unknown	US-PA-2008	KpI	CG258	258	ybt	clb	4	293	ICEKp10	present	17	3	?	?	-	0	0	0
ERR720256	Struve et al.	USA	2008	unknown	unknown	unknown	unknown	TG21545	KpI	CG258	258	ybt	clb	1	251	ICEKp10	present	17	3	no	no	-	0	0	0
SRR1561315	Bowers et al.	USA	2009	human	unknown	unknown	unknown	US-IL-2009a	KpI	CG258	258	ybt	clb	4	291	ICEKp10	present	17	3	no	no	-	0	0	0
SRR1166983	Deleo et al.	USA	2009	human	unknown	unknown	infection	1785_ST258	KpI	CG258	258	ybt	clb	4	289	ICEKp10	present	17	3	no	no	-	0	0	0
SRR1561345	Bowers et al.	USA	2009	human	unknown	unknown	unknown	US-NY-2009c	KpI	CG258	258	ybt	clb	4	289	ICEKp10	present	17	3	no	no	-	0	0	0
SRR1561312	Bowers et al.	USA	2009	human	unknown	unknown	unknown	US-GA-2009d	KpI	CG258	258	ybt	clb	3	251	ICEKp10	present	17	3	yes	no	-	0	0	0
SRR1166968	Deleo et al.	USA	2010	human	unknown	unknown	infection	1770_ST258	KpI	CG258	258	ybt	clb	4	289	ICEKp10	present	17	3	yes	no	-	0	0	0
1.43873e+06	PATRIC	USA	2010	human	blood	blood_sterile	infection	CHS 19	KpI	CG258	258	ybt	clb	3	251	ICEKp10	present	17	3	yes	yes - clbB	-	0	0	0
SRR1166978	Deleo et al.	USA	2010	human	respiratory	respiratory	infection	1780_ST258	KpI	CG258	258	ybt	clb	3	251	ICEKp10	present	17	3	no	no	-	0	0	0
SRR1561354	Bowers et al.	USA	2011	human	unknown	unknown	unknown	US-PA-2011b	KpI	CG258	258	ybt	clb	4	292	ICEKp10	present	17	3	?	?	-	0	0	0
SRR1166987	Deleo et al.	USA	2011	human	unknown	unknown	infection	1789_ST258	KpI	CG258	258	ybt	clb	4	289	ICEKp10	present	17	3	no	no	-	0	0	0
SRR1166998	Deleo et al.	USA	2011	human	unknown	unknown	infection	1801_ST258	KpI	CG258	258	ybt	clb	4	289	ICEKp10	present	17	3	no	no	-	0	0	0
SRR1561363	Bowers et al.	USA	2011	human	unknown	unknown	unknown	US-WV-2011a	KpI	CG258	258	ybt	clb	4	289	ICEKp10	present	17	3	no	no	-	0	0	0
SRR1561364	Bowers et al.	USA	2011	human	unknown	unknown	unknown	US-WV-2011b	KpI	CG258	258	ybt	clb	4	289	ICEKp10	present	17	3	?	?	-	0	0	0
SRR1561325	Bowers et al.	USA	2011	human	unknown	unknown	unknown	US-ND-2011	KpI	CG258	258	ybt	clb	3	251	ICEKp10	present	17	3	yes	yes - clbB	-	0	0	0
1.43871e+06	PATRIC	USA	2012	human	urine	urine	infection	CHS 03	KpI	CG258	258	ybt	clb	3	251	ICEKp10	present	17	3	yes	yes - clbB	-	0	0	0
1.43872e+06	PATRIC	USA	2012	human	tracheal	respiratory	infection	CHS 12	KpI	CG258	258	ybt	clb	3	251	ICEKp10	present	17	3	yes	yes - clbB	-	0	0	0
1.43872e+06	PATRIC	USA	2012	human	urine	urine	infection	CHS 13	KpI	CG258	258	ybt	clb	3	251	ICEKp10	present	17	3	yes	yes - clbB	-	0	0	0
1.43872e+06	PATRIC	USA	2012	human	urine	urine	infection	CHS 14	KpI	CG258	258	ybt	clb	3	251	ICEKp10	present	17	3	yes	yes - clbB	-	0	0	0
1.43872e+06	PATRIC	USA	2012	human	blood	blood_sterile	infection	CHS 17	KpI	CG258	258	ybt	clb	3	251	ICEKp10	present	17	3	yes	yes - clbB	-	0	0	0
1.43872e+06	PATRIC	USA	2012	human	blood	blood_sterile	infection	CHS 18	KpI	CG258	258	ybt	clb	3	251	ICEKp10	present	17	3	yes	yes - clbB	-	0	0	0
1.43873e+06	PATRIC	USA	2012	human	blood	blood_sterile	infection	CHS 23	KpI	CG258	258	ybt	clb	3	251	ICEKp10	present	17	3	yes	yes - clbB	-	0	0	0
SRR1561356	Bowers et al.	USA	2012	human	unknown	unknown	unknown	US-SD-2012	KpI	CG258	258	ybt	clb	3	251	ICEKp10	present	17	3	?	?	-	0	0	0
1.43871e+06	PATRIC	USA	2013	human	urine	urine	infection	CHS 08	KpI	CG258	258	ybt	clb	4	289	ICEKp10	present	17	3	?	?	-	0	0	0
1.43876e+06	PATRIC	USA	2013	human	blood	blood_sterile	infection	CHS 55	KpI	CG258	258	ybt	clb	4	289	ICEKp10	present	17	3	?	yes - clbB	-	0	0	0
72407.8	PATRIC	USA	2013	human	unknown	unknown	unknown	KPNIH33	KpI	CG258	258	ybt	clb	4	283	ICEKp10	present	17	3	no	no	-	0	0	0
573.174	PATRIC	unknown	2013	human	unknown	unknown	unknown	UCI69	KpI	CG258	258	ybt	clb	3	272	ICEKp10	present	17	3	no	no	-	0	0	0
1.43872e+06	PATRIC	USA	2013	human	urine	urine	infection	CHS 11	KpI	CG258	258	ybt	clb	3	263	ICEKp10	present	17	3	yes	yes - clbB	-	0	0	0
1.43872e+06	PATRIC	USA	2013	human	blood	blood_sterile	infection	CHS 16	KpI	CG258	258	ybt	clb	3	261	ICEKp10	present	17	3	yes	yes - clbB	-	0	0	0
1.43873e+06	PATRIC	USA	2013	human	urine	urine	infection	CHS 20	KpI	CG258	258	ybt	clb	4	256	ICEKp10	present	17	3	yes	yes - clbB	-	0	0	0
1.43878e+06	PATRIC	USA	2013	human	urine	urine	infection	CHS 76	KpI	CG258	258	ybt	clb	3	255	ICEKp10	present	17	3	yes	yes - clbB	-	0	0	0
72407.8	PATRIC	USA	2013	unknown	perirectal swab	intestinal	unknown	KPNIH32	KpI	CG258	258	ybt	clb	3	252	ICEKp10	present	17	3	yes	yes - clbB	-	0	0	0
1.43871e+06	PATRIC	USA	2013	human	tissue	tissue	infection	BWH 47	KpI	CG258	258	ybt	clb	3	251	ICEKp10	present	17	3	no	no	-	0	0	0
1.43871e+06	PATRIC	USA	2013	human	rectal swab	intestinal	carriage	CHS 05	KpI	CG258	258	ybt	clb	3	251	ICEKp10	present	17	3	yes	yes - clbB	-	0	0	0
1.43871e+06	PATRIC	USA	2013	human	groin wound	wound	infection	CHS 06	KpI	CG258	258	ybt	clb	3	251	ICEKp10	present	17	3	yes	yes - clbB	-	0	0	0
1.43871e+06	PATRIC	USA	2013	human	urine	urine	infection	CHS 07	KpI	CG258	258	ybt	clb	3	251	ICEKp10	present	17	3	yes	yes - clbB	-	0	0	0
1.43873e+06	PATRIC	USA	2013	human	urine	urine	infection	CHS 22	KpI	CG258	258	ybt	clb	3	251	ICEKp10	present	17	3	yes	yes - clbB	-	0	0	0
1.43873e+06	PATRIC	USA	2013	human	blood	blood_sterile	infection	CHS 25	KpI	CG258	258	ybt	clb	3	251	ICEKp10	present	17	3	yes	yes - clbB	-	0	0	0
1.43873e+06	PATRIC	USA	2013	human	urine	urine	infection	CHS 26	KpI	CG258	258	ybt	clb	3	251	ICEKp10	present	17	3	yes	yes - clbB	-	0	0	0
1.43873e+06	PATRIC	USA	2013	human	abscess	abscess_pus	infection	CHS 27	KpI	CG258	258	ybt	clb	3	251	ICEKp10	present	17	3	yes	yes - clbB	-	0	0	0
1.43873e+06	PATRIC	USA	2013	human	urine	urine	infection	CHS 28	KpI	CG258	258	ybt	clb	3	251	ICEKp10	present	17	3	yes	yes - clbB	-	0	0	0
1.43874e+06	PATRIC	USA	2013	human	urine	urine	infection	CHS 30	KpI	CG258	258	ybt	clb	3	251	ICEKp10	present	17	3	yes	yes - clbB	-	0	0	0
1.43874e+06	PATRIC	USA	2013	human	urine	urine	infection	CHS 32	KpI	CG258	258	ybt	clb	3	251	ICEKp10	present	17	3	yes	yes - clbB	-	0	0	0
1.43874e+06	PATRIC	USA	2013	human	blood	blood_sterile	infection	CHS 33	KpI	CG258	258	ybt	clb	3	251	ICEKp10	present	17	3	yes	yes - clbB	-	0	0	0
1.43874e+06	PATRIC	USA	2013	human	urine	urine	infection	CHS 34	KpI	CG258	258	ybt	clb	3	251	ICEKp10	present	17	3	yes	yes - clbB	-	0	0	0
1.43874e+06	PATRIC	USA	2013	human	tracheal	respiratory	infection	CHS 35	KpI	CG258	258	ybt	clb	3	251	ICEKp10	present	17	3	yes	yes - clbB	-	0	0	0
1.43874e+06	PATRIC	USA	2013	human	urine	urine	infection	CHS 36	KpI	CG258	258	ybt	clb	3	251	ICEKp10	present	17	3	yes	yes - clbB	-	0	0	0
1.43874e+06	PATRIC	USA	2013	human	blood	blood_sterile	infection	CHS 37	KpI	CG258	258	ybt	clb	3	251	ICEKp10	present	17	3	yes	yes - clbB	-	0	0	0
1.43874e+06	PATRIC	USA	2013	human	urine	urine	infection	CHS 38	KpI	CG258	258	ybt	clb	3	251	ICEKp10	present	17	3	yes	yes - clbB	-	0	0	0
1.43875e+06	PATRIC	USA	2013	human	ascitic fluid	intestinal	unknown	CHS 39	KpI	CG258	258	ybt	clb	3	251	ICEKp10	present	17	3	yes	yes - clbB	-	0	0	0
1.43875e+06	PATRIC	USA	2013	human	urine	urine	infection	CHS 40	KpI	CG258	258	ybt	clb	3	251	ICEKp10	present	17	3	yes	yes - clbB	-	0	0	0
1.43875e+06	PATRIC	USA	2013	human	urine	urine	infection	CHS 41	KpI	CG258	258	ybt	clb	3	251	ICEKp10	present	17	3	yes	yes - clbB, clbO	-	0	0	0
1.43875e+06	PATRIC	USA	2013	human	urine	urine	infection	CHS 42	KpI	CG258	258	ybt	clb	3	251	ICEKp10	present	17	3	yes	yes - clbB	-	0	0	0
1.43875e+06	PATRIC	USA	2013	human	urine	urine	infection	CHS 45	KpI	CG258	258	ybt	clb	3	251	ICEKp10	present	17	3	yes	yes - clbB	-	0	0	0
1.43876e+06	PATRIC	USA	2013	human	tracheal	respiratory	infection	CHS 53	KpI	CG258	258	ybt	clb	3	251	ICEKp10	present	17	3	yes	yes - clbB	-	0	0	0
1.43876e+06	PATRIC	USA	2013	human	blood	blood_sterile	infection	CHS 54	KpI	CG258	258	ybt	clb	3	251	ICEKp10	present	17	3	yes	yes - clbB	-	0	0	0
1.43876e+06	PATRIC	USA	2013	human	urine	urine	infection	CHS 57	KpI	CG258	258	ybt	clb	3	251	ICEKp10	present	17	3	yes	yes - clbB	-	0	0	0
1.43876e+06	PATRIC	USA	2013	human	urine	urine	infection	CHS 58	KpI	CG258	258	ybt	clb	3	251	ICEKp10	present	17	3	yes	yes - clbB	-	0	0	0
1.43877e+06	PATRIC	USA	2013	human	urine	urine	infection	CHS 59	KpI	CG258	258	ybt	clb	3	251	ICEKp10	present	17	3	yes	yes - clbB	-	0	0	0
1.43877e+06	PATRIC	USA	2013	human	urine	urine	infection	CHS 62	KpI	CG258	258	ybt	clb	3	251	ICEKp10	present	17	3	yes	yes - clbB	-	0	0	0
1.43877e+06	PATRIC	USA	2013	human	urine	urine	infection	CHS 64	KpI	CG258	258	ybt	clb	3	251	ICEKp10	present	17	3	yes	yes - clbB	-	0	0	0
1.43877e+06	PATRIC	USA	2013	human	urine	urine	infection	CHS 65	KpI	CG258	258	ybt	clb	3	251	ICEKp10	present	17	3	yes	yes - clbB	-	0	0	0
1.43877e+06	PATRIC	USA	2013	human	urine	urine	infection	CHS 70	KpI	CG258	258	ybt	clb	3	251	ICEKp10	present	17	3	yes	yes - clbB	-	0	0	0
1.43878e+06	PATRIC	USA	2013	human	urine	urine	infection	CHS 71	KpI	CG258	258	ybt	clb	3	251	ICEKp10	present	17	3	yes	yes - clbB	-	0	0	0
1.43878e+06	PATRIC	USA	2013	human	urine	urine	infection	CHS 72	KpI	CG258	258	ybt	clb	3	251	ICEKp10	present	17	3	yes	yes - clbB	-	0	0	0
1.43878e+06	PATRIC	USA	2013	human	urine	urine	infection	CHS 73	KpI	CG258	258	ybt	clb	3	251	ICEKp10	present	17	3	yes	yes - clbB	-	0	0	0
1.43878e+06	PATRIC	USA	2013	human	urine	urine	infection	CHS 74	KpI	CG258	258	ybt	clb	3	251	ICEKp10	present	17	3	yes	yes - clbB	-	0	0	0
1.43878e+06	PATRIC	USA	2013	human	urine	urine	infection	CHS 75	KpI	CG258	258	ybt	clb	3	251	ICEKp10	present	17	3	yes	yes - clbB	-	0	0	0
1.4388e+06	PATRIC	USA	2013	human	wound	wound	infection	MGH 73	KpI	CG258	258	ybt	clb	3	251	ICEKp10	present	17	3	no	no	-	0	0	0
573.155	PATRIC	USA	2014	human	unknown	unknown	unknown	CHS142	KpI	CG258	258	ybt	clb	3	297	ICEKp10	present	17	3	yes	yes - clbB	-	0	0	0
573.163	PATRIC	USA	2014	human	unknown	unknown	unknown	CHS235	KpI	CG258	258	ybt	clb	3	260	ICEKp10	present	17	3	yes	yes - clbB	-	0	0	0
573.156	PATRIC	USA	2014	human	unknown	unknown	unknown	CHS152	KpI	CG258	258	ybt	clb	3	259	ICEKp10	present	17	3	yes	yes - clbB	-	0	0	0
573.152	PATRIC	USA	2014	human	unknown	unknown	unknown	CHS98	KpI	CG258	258	ybt	clb	3	258	ICEKp10	present	17	3	yes	yes - clbB	-	0	0	0
573.152	PATRIC	USA	2014	human	unknown	unknown	unknown	CHS97	KpI	CG258	258	ybt	clb	3	257	ICEKp10	present	17	3	yes	yes - clbB	-	0	0	0
573.159	PATRIC	USA	2014	human	unknown	unknown	unknown	CHS184	KpI	CG258	258	ybt	clb	3	257	ICEKp10	present	17	3	yes	yes - clbB	-	0	0	0
573.151	PATRIC	USA	2014	human	unknown	unknown	unknown	CHS88	KpI	CG258	258	ybt	clb	3	256	ICEKp10	present	17	3	yes	yes - clbB	-	0	0	0
573.15	PATRIC	USA	2014	human	unknown	unknown	unknown	CHS81	KpI	CG258	258	ybt	clb	3	251	ICEKp10	present	17	3	yes	yes - clbB	-	0	0	0
573.15	PATRIC	USA	2014	human	unknown	unknown	unknown	CHS82	KpI	CG258	258	ybt	clb	3	251	ICEKp10	present	17	3	yes	yes - clbB	-	0	0	0
573.15	PATRIC	USA	2014	human	unknown	unknown	unknown	CHS83	KpI	CG258	258	ybt	clb	3	251	ICEKp10	present	17	3	yes	yes - clbB	-	0	0	0
573.15	PATRIC	USA	2014	human	unknown	unknown	unknown	CHS84	KpI	CG258	258	ybt	clb	3	251	ICEKp10	present	17	3	yes	yes - clbB	-	0	0	0
573.15	PATRIC	USA	2014	human	unknown	unknown	unknown	CHS85	KpI	CG258	258	ybt	clb	3	251	ICEKp10	present	17	3	yes	yes - clbB	-	0	0	0
573.151	PATRIC	USA	2014	human	unknown	unknown	unknown	CHS90	KpI	CG258	258	ybt	clb	3	251	ICEKp10	present	17	3	yes	yes - clbB	-	0	0	0
573.151	PATRIC	USA	2014	human	unknown	unknown	unknown	CHS92	KpI	CG258	258	ybt	clb	3	251	ICEKp10	present	17	3	yes	yes - clbB	-	0	0	0
573.151	PATRIC	USA	2014	human	unknown	unknown	unknown	CHS94	KpI	CG258	258	ybt	clb	3	251	ICEKp10	present	17	3	yes	yes - clbB	-	0	0	0
573.151	PATRIC	USA	2014	human	unknown	unknown	unknown	CHS95	KpI	CG258	258	ybt	clb	3	251	ICEKp10	present	17	3	yes	yes - clbB	-	0	0	0
573.151	PATRIC	USA	2014	human	unknown	unknown	unknown	CHS96	KpI	CG258	258	ybt	clb	3	251	ICEKp10	present	17	3	yes	yes - clbB	-	0	0	0
573.152	PATRIC	USA	2014	human	unknown	unknown	unknown	CHS99	KpI	CG258	258	ybt	clb	3	251	ICEKp10	present	17	3	yes	yes - clbB	-	0	0	0
573.152	PATRIC	USA	2014	human	unknown	unknown	unknown	CHS100	KpI	CG258	258	ybt	clb	3	251	ICEKp10	present	17	3	yes	yes - clbB	-	0	0	0
573.152	PATRIC	USA	2014	human	unknown	unknown	unknown	CHS101	KpI	CG258	258	ybt	clb	3	251	ICEKp10	present	17	3	yes	yes - clbB	-	0	0	0
573.152	PATRIC	USA	2014	human	unknown	unknown	unknown	CHS105	KpI	CG258	258	ybt	clb	3	251	ICEKp10	present	17	3	yes	yes - clbB	-	0	0	0
573.152	PATRIC	USA	2014	human	unknown	unknown	unknown	CHS106	KpI	CG258	258	ybt	clb	3	251	ICEKp10	present	17	3	yes	yes - clbB	-	0	0	0
573.153	PATRIC	USA	2014	human	unknown	unknown	unknown	CHS109	KpI	CG258	258	ybt	clb	3	251	ICEKp10	present	17	3	yes	yes - clbB	-	0	0	0
573.153	PATRIC	USA	2014	human	unknown	unknown	unknown	CHS110	KpI	CG258	258	ybt	clb	3	251	ICEKp10	present	17	3	yes	yes - clbB	-	0	0	0
573.153	PATRIC	USA	2014	human	unknown	unknown	unknown	CHS111	KpI	CG258	258	ybt	clb	3	251	ICEKp10	present	17	3	yes	yes - clbB	-	0	0	0
573.153	PATRIC	USA	2014	human	unknown	unknown	unknown	CHS113	KpI	CG258	258	ybt	clb	3	251	ICEKp10	present	17	3	yes	yes - clbB	-	0	0	0
573.153	PATRIC	USA	2014	human	unknown	unknown	unknown	CHS115	KpI	CG258	258	ybt	clb	3	251	ICEKp10	present	17	3	yes	yes - clbB	-	0	0	0
573.153	PATRIC	USA	2014	human	unknown	unknown	unknown	CHS117	KpI	CG258	258	ybt	clb	3	251	ICEKp10	present	17	3	yes	yes - clbB	-	0	0	0
573.153	PATRIC	USA	2014	human	unknown	unknown	unknown	CHS118	KpI	CG258	258	ybt	clb	3	251	ICEKp10	present	17	3	yes	yes - clbB	-	0	0	0
573.154	PATRIC	USA	2014	human	unknown	unknown	unknown	CHS125	KpI	CG258	258	ybt	clb	3	251	ICEKp10	present	17	3	yes	yes - clbB	-	0	0	0
573.154	PATRIC	USA	2014	human	unknown	unknown	unknown	CHS127	KpI	CG258	258	ybt	clb	3	251	ICEKp10	present	17	3	yes	yes - clbB	-	0	0	0
573.154	PATRIC	USA	2014	human	unknown	unknown	unknown	CHS128	KpI	CG258	258	ybt	clb	3	251	ICEKp10	present	17	3	yes	yes - clbB	-	0	0	0
573.154	PATRIC	USA	2014	human	unknown	unknown	unknown	CHS131	KpI	CG258	258	ybt	clb	3	251	ICEKp10	present	17	3	yes	yes - clbB	-	0	0	0
573.154	PATRIC	USA	2014	human	unknown	unknown	unknown	CHS132	KpI	CG258	258	ybt	clb	3	251	ICEKp10	present	17	3	yes	yes - clbB	-	0	0	0
573.154	PATRIC	USA	2014	human	unknown	unknown	unknown	CHS133	KpI	CG258	258	ybt	clb	3	251	ICEKp10	present	17	3	yes	yes - clbB	-	0	0	0
573.155	PATRIC	USA	2014	human	unknown	unknown	unknown	CHS134	KpI	CG258	258	ybt	clb	3	251	ICEKp10	present	17	3	yes	yes - clbB	-	0	0	0
573.155	PATRIC	USA	2014	human	unknown	unknown	unknown	CHS135	KpI	CG258	258	ybt	clb	3	251	ICEKp10	present	17	3	yes	yes - clbB	-	0	0	0
573.155	PATRIC	USA	2014	human	unknown	unknown	unknown	CHS139	KpI	CG258	258	ybt	clb	3	251	ICEKp10	present	17	3	yes	yes - clbB	-	0	0	0
573.155	PATRIC	USA	2014	human	unknown	unknown	unknown	CHS138	KpI	CG258	258	ybt	clb	3	251	ICEKp10	present	17	3	yes	yes - clbB	-	0	0	0
573.155	PATRIC	USA	2014	human	unknown	unknown	unknown	CHS141	KpI	CG258	258	ybt	clb	3	251	ICEKp10	present	17	3	yes	yes - clbB	-	0	0	0
573.156	PATRIC	USA	2014	human	unknown	unknown	unknown	CHS147	KpI	CG258	258	ybt	clb	3	251	ICEKp10	present	17	3	yes	yes - clbB	-	0	0	0
573.156	PATRIC	USA	2014	human	unknown	unknown	unknown	CHS148	KpI	CG258	258	ybt	clb	3	251	ICEKp10	present	17	3	yes	yes - clbB	-	0	0	0
573.156	PATRIC	USA	2014	human	unknown	unknown	unknown	CHS150	KpI	CG258	258	ybt	clb	3	251	ICEKp10	present	17	3	yes	yes - clbB	-	0	0	0
573.156	PATRIC	USA	2014	human	unknown	unknown	unknown	CHS154	KpI	CG258	258	ybt	clb	3	251	ICEKp10	present	17	3	yes	yes - clbB	-	0	0	0
573.156	PATRIC	USA	2014	human	unknown	unknown	unknown	CHS156	KpI	CG258	258	ybt	clb	3	251	ICEKp10	present	17	3	yes	yes - clbB	-	0	0	0
573.157	PATRIC	USA	2014	human	unknown	unknown	unknown	CHS155	KpI	CG258	258	ybt	clb	3	251	ICEKp10	present	17	3	yes	yes - clbB	-	0	0	0
573.157	PATRIC	USA	2014	human	unknown	unknown	unknown	CHS157	KpI	CG258	258	ybt	clb	3	251	ICEKp10	present	17	3	yes	yes - clbB	-	0	0	0
573.157	PATRIC	USA	2014	human	unknown	unknown	unknown	CHS158	KpI	CG258	258	ybt	clb	3	251	ICEKp10	present	17	3	yes	yes - clbB	-	0	0	0
573.157	PATRIC	USA	2014	human	unknown	unknown	unknown	CHS160	KpI	CG258	258	ybt	clb	3	251	ICEKp10	present	17	3	yes	yes - clbB	-	0	0	0
573.157	PATRIC	USA	2014	human	unknown	unknown	unknown	CHS163	KpI	CG258	258	ybt	clb	3	251	ICEKp10	present	17	3	yes	yes - clbB	-	0	0	0
573.157	PATRIC	USA	2014	human	unknown	unknown	unknown	CHS164	KpI	CG258	258	ybt	clb	3	251	ICEKp10	present	17	3	yes	yes - clbB	-	0	0	0
573.157	PATRIC	USA	2014	human	unknown	unknown	unknown	CHS165	KpI	CG258	258	ybt	clb	3	251	ICEKp10	present	17	3	yes	yes - clbB	-	0	0	0
573.158	PATRIC	USA	2014	human	unknown	unknown	unknown	CHS166	KpI	CG258	258	ybt	clb	3	251	ICEKp10	present	17	3	yes	yes - clbB	-	0	0	0
573.158	PATRIC	USA	2014	human	unknown	unknown	unknown	CHS167	KpI	CG258	258	ybt	clb	3	251	ICEKp10	present	17	3	yes	yes - clbB	-	0	0	0
573.158	PATRIC	USA	2014	human	unknown	unknown	unknown	CHS168	KpI	CG258	258	ybt	clb	3	251	ICEKp10	present	17	3	yes	yes - clbB	-	0	0	0
573.158	PATRIC	USA	2014	human	unknown	unknown	unknown	CHS169	KpI	CG258	258	ybt	clb	3	251	ICEKp10	present	17	3	yes	yes - clbB	-	0	0	0
573.158	PATRIC	USA	2014	human	unknown	unknown	unknown	CHS172	KpI	CG258	258	ybt	clb	3	251	ICEKp10	present	17	3	yes	yes - clbB	-	0	0	0
573.158	PATRIC	USA	2014	human	unknown	unknown	unknown	CHS173	KpI	CG258	258	ybt	clb	3	251	ICEKp10	present	17	3	yes	yes - clbB	-	0	0	0
573.158	PATRIC	USA	2014	human	unknown	unknown	unknown	CHS176	KpI	CG258	258	ybt	clb	3	251	ICEKp10	present	17	3	yes	yes - clbB	-	0	0	0
573.158	PATRIC	USA	2014	human	unknown	unknown	unknown	CHS177	KpI	CG258	258	ybt	clb	3	251	ICEKp10	present	17	3	yes	yes - clbB	-	0	0	0
573.159	PATRIC	USA	2014	human	unknown	unknown	unknown	CHS181	KpI	CG258	258	ybt	clb	3	251	ICEKp10	present	17	3	yes	yes - clbB	-	0	0	0
573.159	PATRIC	USA	2014	human	unknown	unknown	unknown	CHS182	KpI	CG258	258	ybt	clb	3	251	ICEKp10	present	17	3	yes	yes - clbB	-	0	0	0
573.159	PATRIC	USA	2014	human	unknown	unknown	unknown	CHS183	KpI	CG258	258	ybt	clb	3	251	ICEKp10	present	17	3	yes	yes - clbB	-	0	0	0
573.159	PATRIC	USA	2014	human	unknown	unknown	unknown	CHS185	KpI	CG258	258	ybt	clb	3	251	ICEKp10	present	17	3	yes	yes - clbB	-	0	0	0
573.159	PATRIC	USA	2014	human	unknown	unknown	unknown	CHS186	KpI	CG258	258	ybt	clb	3	251	ICEKp10	present	17	3	yes	yes - clbB	-	0	0	0
573.159	PATRIC	USA	2014	human	unknown	unknown	unknown	CHS191	KpI	CG258	258	ybt	clb	3	251	ICEKp10	present	17	3	yes	yes - clbB	-	0	0	0
573.159	PATRIC	USA	2014	human	unknown	unknown	unknown	CHS192	KpI	CG258	258	ybt	clb	3	251	ICEKp10	present	17	3	yes	yes - clbB	-	0	0	0
573.16	PATRIC	USA	2014	human	unknown	unknown	unknown	CHS195	KpI	CG258	258	ybt	clb	3	251	ICEKp10	present	17	3	yes	yes - clbB	-	0	0	0
573.16	PATRIC	USA	2014	human	unknown	unknown	unknown	CHS197	KpI	CG258	258	ybt	clb	3	251	ICEKp10	present	17	3	yes	yes - clbB	-	0	0	0
573.16	PATRIC	USA	2014	human	unknown	unknown	unknown	CHS202	KpI	CG258	258	ybt	clb	3	251	ICEKp10	present	17	3	yes	yes - clbB	-	0	0	0
573.16	PATRIC	USA	2014	human	unknown	unknown	unknown	CHS209	KpI	CG258	258	ybt	clb	3	251	ICEKp10	present	17	3	yes	yes - clbB	-	0	0	0
573.161	PATRIC	USA	2014	human	unknown	unknown	unknown	CHS210	KpI	CG258	258	ybt	clb	3	251	ICEKp10	present	17	3	yes	yes - clbB	-	0	0	0
573.161	PATRIC	USA	2014	human	unknown	unknown	unknown	CHS213	KpI	CG258	258	ybt	clb	3	251	ICEKp10	present	17	3	yes	yes - clbB	-	0	0	0
573.161	PATRIC	USA	2014	human	unknown	unknown	unknown	CHS214	KpI	CG258	258	ybt	clb	3	251	ICEKp10	present	17	3	yes	yes - clbB	-	0	0	0
573.161	PATRIC	USA	2014	human	unknown	unknown	unknown	CHS215	KpI	CG258	258	ybt	clb	3	251	ICEKp10	present	17	3	yes	yes - clbB	-	0	0	0
573.161	PATRIC	USA	2014	human	unknown	unknown	unknown	CHS216	KpI	CG258	258	ybt	clb	3	251	ICEKp10	present	17	3	yes	yes - clbB	-	0	0	0
573.161	PATRIC	USA	2014	human	unknown	unknown	unknown	CHS217	KpI	CG258	258	ybt	clb	3	251	ICEKp10	present	17	3	yes	yes - clbB	-	0	0	0
573.161	PATRIC	USA	2014	human	unknown	unknown	unknown	CHS218	KpI	CG258	258	ybt	clb	3	251	ICEKp10	present	17	3	yes	yes - clbB	-	0	0	0
573.161	PATRIC	USA	2014	human	unknown	unknown	unknown	CHS219	KpI	CG258	258	ybt	clb	3	251	ICEKp10	present	17	3	yes	yes - clbB	-	0	0	0
573.162	PATRIC	USA	2014	human	unknown	unknown	unknown	CHS220	KpI	CG258	258	ybt	clb	3	251	ICEKp10	present	17	3	yes	yes - clbB	-	0	0	0
573.162	PATRIC	USA	2014	human	unknown	unknown	unknown	CHS221	KpI	CG258	258	ybt	clb	3	251	ICEKp10	present	17	3	yes	yes - clbB	-	0	0	0
573.162	PATRIC	USA	2014	human	unknown	unknown	unknown	CHS223	KpI	CG258	258	ybt	clb	3	251	ICEKp10	present	17	3	yes	yes - clbB	-	0	0	0
573.162	PATRIC	USA	2014	human	unknown	unknown	unknown	CHS224	KpI	CG258	258	ybt	clb	3	251	ICEKp10	present	17	3	yes	yes - clbB	-	0	0	0
573.162	PATRIC	USA	2014	human	unknown	unknown	unknown	CHS225	KpI	CG258	258	ybt	clb	3	251	ICEKp10	present	17	3	yes	yes - clbB	-	0	0	0
573.162	PATRIC	USA	2014	human	unknown	unknown	unknown	CHS226	KpI	CG258	258	ybt	clb	3	251	ICEKp10	present	17	3	yes	yes - clbB	-	0	0	0
573.162	PATRIC	USA	2014	human	unknown	unknown	unknown	CHS228	KpI	CG258	258	ybt	clb	3	251	ICEKp10	present	17	3	yes	yes - clbB	-	0	0	0
573.162	PATRIC	USA	2014	human	unknown	unknown	unknown	CHS230	KpI	CG258	258	ybt	clb	3	251	ICEKp10	present	17	3	yes	yes - clbB	-	0	0	0
573.162	PATRIC	USA	2014	human	unknown	unknown	unknown	CHS231	KpI	CG258	258	ybt	clb	3	251	ICEKp10	present	17	3	yes	yes - clbB	-	0	0	0
573.163	PATRIC	USA	2014	human	unknown	unknown	unknown	CHS232	KpI	CG258	258	ybt	clb	3	251	ICEKp10	present	17	3	yes	yes - clbB	-	0	0	0
573.163	PATRIC	USA	2014	human	unknown	unknown	unknown	CHS236	KpI	CG258	258	ybt	clb	3	251	ICEKp10	present	17	3	yes	yes - clbB	-	0	0	0
573.163	PATRIC	USA	2014	human	unknown	unknown	unknown	CHS237	KpI	CG258	258	ybt	clb	3	251	ICEKp10	present	17	3	yes	yes - clbB	-	0	0	0
573.163	PATRIC	USA	2014	human	unknown	unknown	unknown	BWH53	KpI	CG258	258	ybt	clb	3	251	ICEKp10	present	17	3	no	no	-	0	0	0
573.174	PATRIC	USA	2014	human	unknown	unknown	unknown	CHS240	KpI	CG258	258	ybt	clb	3	251	ICEKp10	present	17	3	yes	yes - clbB	-	0	0	0
573.174	PATRIC	USA	2014	human	unknown	unknown	unknown	CHS239	KpI	CG258	258	ybt	clb	3	251	ICEKp10	present	17	3	yes	yes - clbB	-	0	0	0
573.174	PATRIC	USA	2014	human	unknown	unknown	unknown	CHS238	KpI	CG258	258	ybt	clb	3	251	ICEKp10	present	17	3	yes	yes - clbB	-	0	0	0
573.174	PATRIC	USA	2014	human	unknown	unknown	unknown	CHS212	KpI	CG258	258	ybt	clb	3	251	ICEKp10	present	17	3	yes	yes - clbB	-	0	0	0
573.174	PATRIC	USA	2014	human	unknown	unknown	unknown	CHS198	KpI	CG258	258	ybt	clb	3	251	ICEKp10	present	17	3	yes	yes - clbB	-	0	0	0
573.174	PATRIC	USA	2014	human	unknown	unknown	unknown	CHS178	KpI	CG258	258	ybt	clb	3	251	ICEKp10	present	17	3	yes	yes - clbB	-	0	0	0
573.174	PATRIC	USA	2014	human	unknown	unknown	unknown	CHS187	KpI	CG258	258	ybt	clb	3	251	ICEKp10	present	17	3	yes	yes - clbB	-	0	0	0
573.175	PATRIC	USA	2014	human	unknown	unknown	unknown	CHS171	KpI	CG258	258	ybt	clb	3	251	ICEKp10	present	17	3	yes	yes - clbB	-	0	0	0
573.175	PATRIC	USA	2014	human	unknown	unknown	unknown	CHS130	KpI	CG258	258	ybt	clb	4	251	ICEKp10	present	17	3	yes	yes - clbB	-	0	0	0
573.175	PATRIC	USA	2014	human	unknown	unknown	unknown	CHS124	KpI	CG258	258	ybt	clb	3	251	ICEKp10	present	17	3	yes	yes - clbB	-	0	0	0
573.175	PATRIC	USA	2014	human	unknown	unknown	unknown	CHS120	KpI	CG258	258	ybt	clb	3	251	ICEKp10	present	17	3	yes	yes - clbB	-	0	0	0
573.175	PATRIC	USA	2014	human	unknown	unknown	unknown	CHS119	KpI	CG258	258	ybt	clb	3	251	ICEKp10	present	17	3	yes	yes - clbB	-	0	0	0
573.175	PATRIC	USA	2014	human	unknown	unknown	unknown	CHS103	KpI	CG258	258	ybt	clb	3	251	ICEKp10	present	17	3	yes	yes - clbB	-	0	0	0
573.176	PATRIC	USA	2014	human	unknown	unknown	unknown	CHS87	KpI	CG258	258	ybt	clb	3	251	ICEKp10	present	17	3	yes	yes - clbB	-	0	0	0
573.159	PATRIC	USA	2014	human	unknown	unknown	unknown	CHS179	KpI	CG258	258	ybt	clb	3	244	ICEKp10	present	17	3	yes	yes - clbB	-	0	0	0
573.151	PATRIC	USA	2014	human	unknown	unknown	unknown	CHS89	KpI	CG258	258	ybt	clb	3	240	ICEKp10	present	17	3	yes	yes - clbB	-	0	0	0
573.16	PATRIC	USA	2014	human	unknown	unknown	unknown	CHS200	KpI	CG258	258	ybt	clb	3	240	ICEKp10	present	17	3	yes	yes - clbB	-	0	0	0
573.167	PATRIC	unknown	2014	human	unknown	unknown	unknown	UCI91	KpI	CG258	258	ybt	clb	3	220	ICEKp10	present	no lineage	3	no	no	-	0	0	0
1.32839e+06	PATRIC	USA	unknown	human	sputum	respiratory	infection	UCICRE 1	KpI	CG258	258	ybt	clb	3	272	ICEKp10	present	17	3	no	no	-	0	0	0
1.4388e+06	PATRIC	USA	unknown	human	wound	wound	infection	UCI 55	KpI	CG258	258	ybt	clb	3	268	ICEKp10	present	17	3	no	no	-	0	0	0
1.40018e+06	PATRIC	USA	unknown	human	urine	urine	infection	UCI 38	KpI	CG258	258	ybt	clb	3	267	ICEKp10	present	17	3	?	?	-	0	0	0
1.40018e+06	PATRIC	USA	unknown	human	urine	urine	infection	UCI 41	KpI	CG258	258	ybt	clb	3	267	ICEKp10	present	17	3	no	yes - clbB	-	0	0	0
1.40018e+06	PATRIC	USA	unknown	human	urine	urine	infection	UCI 37	KpI	CG258	258	ybt	clb	3	266	ICEKp10	present	17	3	no	no	-	0	0	0
1.22899e+06	PATRIC	Australia	2012	human	unknown	unknown	unknown	KpMDU1	KpI	CG258	258	ybt	-	4	301	ICEKp2	absent	13	NA	NA	NA	-	0	1	1
SRR1561223	Bowers et al.	Greece	2008	human	unknown	unknown	unknown	Greece-2008	KpI	CG258	258	ybt	-	3	299	ICEKp2	absent	13	NA	NA	NA	-	0	0	0
SRR1561344	Bowers et al.	USA	2009	human	unknown	unknown	unknown	US-NY-2009b	KpI	CG258	258	ybt	-	4	299	ICEKp2	absent	13	NA	NA	NA	-	0	0	0
SRR1166973	Deleo et al.	Canada	2009	human	wound	wound	infection	1775_ST258	KpI	CG258	258	ybt	-	4	299	ICEKp2	absent	13	NA	NA	NA	-	0	0	0
SRR1561224	Bowers et al.	Greece	2009	human	unknown	unknown	unknown	Greece-2009	KpI	CG258	258	ybt	-	4	298	ICEKp2	absent	13	NA	NA	NA	-	0	0	0
573.142	PATRIC	Italy	2011	human	unknown	unknown	unknown	54BG	KpI	CG258	258	ybt	-	4	299	ICEKp2	absent	13	NA	NA	NA	-	0	0	0
573.143	PATRIC	Italy	2011	human	unknown	unknown	unknown	56BG	KpI	CG258	258	ybt	-	4	299	ICEKp2	absent	13	NA	NA	NA	-	0	0	0
SRR1561241	Bowers et al.	Italy	2011	human	unknown	unknown	unknown	Italy-2011a	KpI	CG258	258	ybt	-	4	299	ICEKp2	absent	13	NA	NA	NA	-	0	0	0
SRR1561242	Bowers et al.	Italy	2011	human	unknown	unknown	unknown	Italy-2011b	KpI	CG258	258	ybt	-	4	299	ICEKp2	absent	13	NA	NA	NA	-	0	0	0
CDFQ01000001-CDFQ01000304	Onori et al.	Italy	2011	human	blood	blood_sterile	infection	KpVA-4	KpI	CG258	258	ybt	-	4	299	ICEKp2	absent	ICEKp2	NA	NA	NA	-	0	0	0
ERR314421	Ellington et al.	UK	2012	human	blood	blood_sterile	infection	unknown	KpI	CG258	258	ybt	-	4	299	ICEKp2	absent	13	NA	NA	NA	-	0	0	0
573.138	PATRIC	Italy	2013	human	unknown	unknown	unknown	11PV	KpI	CG258	258	ybt	-	4	299	ICEKp2	absent	13	NA	NA	NA	-	0	0	0
573.139	PATRIC	Italy	2013	human	unknown	unknown	unknown	12PV	KpI	CG258	258	ybt	-	4	299	ICEKp2	absent	13	NA	NA	NA	-	0	0	0
573.139	PATRIC	Italy	2013	human	unknown	unknown	unknown	13PV	KpI	CG258	258	ybt	-	4	299	ICEKp2	absent	13	NA	NA	NA	-	0	0	0
573.14	PATRIC	Italy	2013	human	unknown	unknown	unknown	23PV	KpI	CG258	258	ybt	-	4	299	ICEKp2	absent	13	NA	NA	NA	-	0	0	0
1.43874e+06	PATRIC	USA	2013	human	urine	urine	infection	CHS 31	KpI	CG258	258	ybt	-	3	299	ICEKp2	absent	13	NA	NA	NA	-	0	0	0
CDFP01000001-CDFP01000127	Onori et al.	Italy	2013	human	BAL	respiratory	infection	KpVA-2	KpI	CG258	258	ybt	-	4	299	ICEKp2	absent	13	NA	NA	NA	-	0	0	0
CDFR01000001-CDFR01000415	Onori et al.	Italy	2013	human	blood	blood_sterile	infection	KpVA-3	KpI	CG258	258	ybt	-	4	299	ICEKp2	absent	13	NA	NA	NA	-	0	0	0
573.176	PATRIC	Australia	2014	human	urine	urine	infection	ST258	KpI	CG258	258	ybt	-	4	299	ICEKp2	absent	13	NA	NA	NA	-	0	0	0
573.15	PATRIC	USA	2012	human	perirectal swab	intestinal	carriage	CAV1596	KpI	CG258	258	ybt	-	2	198	ICEKp3	absent	9	NA	NA	NA	-	1	0	1
573.137	PATRIC	USA	2012	human	blood	blood_sterile	infection	38547	KpI	CG258	258	ybt	-	3	98	ICEKp4	absent	10	NA	NA	NA	-	0	0	0
1.34306e+06	PATRIC	USA	2002	human	sputum	respiratory	infection	UKKV901664	KpI	CG258	258	-	-	NA	NA	NA	NA	NA	NA	NA	NA	-	NA	NA	NA
SRR1561327	Bowers et al.	USA	2003	human	unknown	unknown	unknown	US-NJ-2003	KpI	CG258	258	-	-	NA	NA	NA	NA	NA	NA	NA	NA	-	NA	NA	NA
SRR1166946	Deleo et al.	USA	2004	human	unknown	unknown	infection	1748_ST258	KpI	CG258	258	-	-	NA	NA	NA	NA	NA	NA	NA	NA	-	NA	NA	NA
SRR1166948	Deleo et al.	USA	2004	human	unknown	unknown	infection	1750_ST258	KpI	CG258	258	-	-	NA	NA	NA	NA	NA	NA	NA	NA	-	NA	NA	NA
SRR1561328	Bowers et al.	USA	2004	human	unknown	unknown	unknown	US-NJ-2004a	KpI	CG258	258	-	-	NA	NA	NA	NA	NA	NA	NA	NA	-	NA	NA	NA
SRR1561329	Bowers et al.	USA	2004	human	unknown	unknown	unknown	US-NJ-2004b	KpI	CG258	258	-	-	NA	NA	NA	NA	NA	NA	NA	NA	-	NA	NA	NA
SRR1561336	Bowers et al.	USA	2004	human	unknown	unknown	unknown	US-NY-2004b	KpI	CG258	258	-	-	NA	NA	NA	NA	NA	NA	NA	NA	-	NA	NA	NA
SRR1166949	Deleo et al.	USA	2005	human	unknown	unknown	infection	1751_ST258	KpI	CG258	258	-	-	NA	NA	NA	NA	NA	NA	NA	NA	-	NA	NA	NA
SRR1561339	Bowers et al.	USA	2005	human	unknown	unknown	unknown	US-NY-2005a	KpI	CG258	258	-	-	NA	NA	NA	NA	NA	NA	NA	NA	-	NA	NA	NA
SRR1561341	Bowers et al.	USA	2005	human	unknown	unknown	unknown	US-NY-2005c	KpI	CG258	258	-	-	NA	NA	NA	NA	NA	NA	NA	NA	-	NA	NA	NA
SRR1561349	Bowers et al.	USA	2005	human	unknown	unknown	unknown	US-PA-2005a	KpI	CG258	258	-	-	NA	NA	NA	NA	NA	NA	NA	NA	-	NA	NA	NA
SRR1561350	Bowers et al.	USA	2005	human	unknown	unknown	unknown	US-PA-2005b	KpI	CG258	258	-	-	NA	NA	NA	NA	NA	NA	NA	NA	-	NA	NA	NA
1.21277e+06	PATRIC	Israel	2006	human	urine	urine	infection	ST258-490	KpI	CG258	258	-	-	NA	NA	NA	NA	NA	NA	NA	NA	-	NA	NA	NA
SRR1166980	Deleo et al.	USA	2006	human	unknown	unknown	infection	1782_ST258	KpI	CG258	258	-	-	NA	NA	NA	NA	NA	NA	NA	NA	-	NA	NA	NA
SRR1561293	Bowers et al.	USA	2006	human	unknown	unknown	unknown	US-AZ-2006a	KpI	CG258	258	-	-	NA	NA	NA	NA	NA	NA	NA	NA	-	NA	NA	NA
SRR1561294	Bowers et al.	USA	2006	human	unknown	unknown	unknown	US-AZ-2006b	KpI	CG258	258	-	-	NA	NA	NA	NA	NA	NA	NA	NA	-	NA	NA	NA
SRR1561302	Bowers et al.	USA	2006	human	unknown	unknown	unknown	US-DE-2006	KpI	CG258	258	-	-	NA	NA	NA	NA	NA	NA	NA	NA	-	NA	NA	NA
SRR1561306	Bowers et al.	USA	2006	human	unknown	unknown	unknown	US-GA-2006a	KpI	CG258	258	-	-	NA	NA	NA	NA	NA	NA	NA	NA	-	NA	NA	NA
SRR1561331	Bowers et al.	USA	2006	human	unknown	unknown	unknown	US-NJ-2006	KpI	CG258	258	-	-	NA	NA	NA	NA	NA	NA	NA	NA	-	NA	NA	NA
1.2361e+06	PATRIC	USA	2007	human	Clinical	unknown	infection	VA360	KpI	CG258	258	-	-	NA	NA	NA	NA	NA	NA	NA	NA	-	NA	NA	NA
1.2848e+06	PATRIC	USA	2007	human	urine	urine	carriage	UHKPC07	KpI	CG258	258	-	-	NA	NA	NA	NA	NA	NA	NA	NA	-	NA	NA	NA
1.28481e+06	PATRIC	USA	2007	human	urine	urine	carriage	UHKPC06	KpI	CG258	258	-	-	NA	NA	NA	NA	NA	NA	NA	NA	-	NA	NA	NA
1.28481e+06	PATRIC	USA	2007	human	urine	urine	carriage	UHKPC02	KpI	CG258	258	-	-	NA	NA	NA	NA	NA	NA	NA	NA	-	NA	NA	NA
1.28481e+06	PATRIC	USA	2007	human	urine	urine	carriage	UHKPC09	KpI	CG258	258	-	-	NA	NA	NA	NA	NA	NA	NA	NA	-	NA	NA	NA
1.28481e+06	PATRIC	USA	2007	human	urine	urine	infection	UHKPC01	KpI	CG258	258	-	-	NA	NA	NA	NA	NA	NA	NA	NA	-	NA	NA	NA
1.28482e+06	PATRIC	USA	2007	human	sputum	respiratory	carriage	UHKPC04	KpI	CG258	258	-	-	NA	NA	NA	NA	NA	NA	NA	NA	-	NA	NA	NA
NCTC13438	NCTC	UK	2007	unknown	unknown	unknown	unknown	unknown	KpI	CG258	258	-	-	NA	NA	NA	NA	NA	NA	NA	NA	-	NA	NA	NA
SRR1166952	Deleo et al.	USA	2007	human	unknown	unknown	infection	1754_ST258	KpI	CG258	258	-	-	NA	NA	NA	NA	NA	NA	NA	NA	-	NA	NA	NA
SRR1166953	Deleo et al.	USA	2007	human	unknown	unknown	infection	1755_ST258	KpI	CG258	258	-	-	NA	NA	NA	NA	NA	NA	NA	NA	-	NA	NA	NA
SRR1166955	Deleo et al.	USA	2007	human	unknown	unknown	infection	1757_ST258	KpI	CG258	258	-	-	NA	NA	NA	NA	NA	NA	NA	NA	-	NA	NA	NA
SRR1166956	Deleo et al.	USA	2007	human	unknown	unknown	infection	1758_ST258	KpI	CG258	258	-	-	NA	NA	NA	NA	NA	NA	NA	NA	-	NA	NA	NA
SRR1166981	Deleo et al.	USA	2007	human	unknown	unknown	infection	1783_ST258	KpI	CG258	258	-	-	NA	NA	NA	NA	NA	NA	NA	NA	-	NA	NA	NA
SRR1561200	Bowers et al.	Brazil	2007	human	unknown	unknown	unknown	Brazil-2007a	KpI	CG258	258	-	-	NA	NA	NA	NA	NA	NA	NA	NA	-	NA	NA	NA
SRR1561201	Bowers et al.	Brazil	2007	human	unknown	unknown	unknown	Brazil-2007b	KpI	CG258	258	-	-	NA	NA	NA	NA	NA	NA	NA	NA	-	NA	NA	NA
SRR1561222	Bowers et al.	Greece	2007	human	unknown	unknown	unknown	Greece-2007	KpI	CG258	258	-	-	NA	NA	NA	NA	NA	NA	NA	NA	-	NA	NA	NA
SRR1561296	Bowers et al.	USA	2007	human	unknown	unknown	unknown	US-CA-2007b	KpI	CG258	258	-	-	NA	NA	NA	NA	NA	NA	NA	NA	-	NA	NA	NA
SRR1561301	Bowers et al.	USA	2007	human	unknown	unknown	unknown	US-CO-2007	KpI	CG258	258	-	-	NA	NA	NA	NA	NA	NA	NA	NA	-	NA	NA	NA
SRR1561308	Bowers et al.	USA	2007	human	unknown	unknown	unknown	US-GA-2007	KpI	CG258	258	-	-	NA	NA	NA	NA	NA	NA	NA	NA	-	NA	NA	NA
SRR1561332	Bowers et al.	USA	2007	human	unknown	unknown	unknown	US-NJ-2007a	KpI	CG258	258	-	-	NA	NA	NA	NA	NA	NA	NA	NA	-	NA	NA	NA
SRR1561333	Bowers et al.	USA	2007	human	unknown	unknown	unknown	US-NJ-2007b	KpI	CG258	258	-	-	NA	NA	NA	NA	NA	NA	NA	NA	-	NA	NA	NA
SRR1561334	Bowers et al.	USA	2007	human	unknown	unknown	unknown	US-NM-2007	KpI	CG258	258	-	-	NA	NA	NA	NA	NA	NA	NA	NA	-	NA	NA	NA
SRR1561351	Bowers et al.	USA	2007	human	unknown	unknown	unknown	US-PA-2007	KpI	CG258	258	-	-	NA	NA	NA	NA	NA	NA	NA	NA	-	NA	NA	NA
72407.1	PATRIC	USA	2008	human	urine	urine	infection	ST258_FL	KpI	CG258	258	-	-	NA	NA	NA	NA	NA	NA	NA	NA	-	NA	NA	NA
1.28479e+06	PATRIC	USA	2008	human	blood	blood_sterile	infection	UHKPC40	KpI	CG258	258	-	-	NA	NA	NA	NA	NA	NA	NA	NA	-	NA	NA	NA
1.28479e+06	PATRIC	USA	2008	human	blood	blood_sterile	infection	UHKPC23	KpI	CG258	258	-	-	NA	NA	NA	NA	NA	NA	NA	NA	-	NA	NA	NA
1.28479e+06	PATRIC	USA	2008	human	blood	blood_sterile	infection	UHKPC28	KpI	CG258	258	-	-	NA	NA	NA	NA	NA	NA	NA	NA	-	NA	NA	NA
1.28479e+06	PATRIC	USA	2008	human	blood	blood_sterile	infection	UHKPC05	KpI	CG258	258	-	-	NA	NA	NA	NA	NA	NA	NA	NA	-	NA	NA	NA
1.28479e+06	PATRIC	USA	2008	human	blood	blood_sterile	infection	UHKPC47	KpI	CG258	258	-	-	NA	NA	NA	NA	NA	NA	NA	NA	-	NA	NA	NA
1.28479e+06	PATRIC	USA	2008	human	blood	blood_sterile	infection	UHKPC67	KpI	CG258	258	-	-	NA	NA	NA	NA	NA	NA	NA	NA	-	NA	NA	NA
1.28479e+06	PATRIC	USA	2008	human	blood	blood_sterile	infection	UHKPC69	KpI	CG258	258	-	-	NA	NA	NA	NA	NA	NA	NA	NA	-	NA	NA	NA
1.28479e+06	PATRIC	USA	2008	human	blood	blood_sterile	infection	UHKPC77	KpI	CG258	258	-	-	NA	NA	NA	NA	NA	NA	NA	NA	-	NA	NA	NA
1.2848e+06	PATRIC	USA	2008	human	blood	blood_sterile	infection	UHKPC96	KpI	CG258	258	-	-	NA	NA	NA	NA	NA	NA	NA	NA	-	NA	NA	NA
1.2848e+06	PATRIC	USA	2008	human	urine	urine	carriage	UHKPC61	KpI	CG258	258	-	-	NA	NA	NA	NA	NA	NA	NA	NA	-	NA	NA	NA
1.2848e+06	PATRIC	USA	2008	human	urine	urine	carriage	UHKPC48	KpI	CG258	258	-	-	NA	NA	NA	NA	NA	NA	NA	NA	-	NA	NA	NA
1.2848e+06	PATRIC	USA	2008	human	urine	urine	carriage	UHKPC33	KpI	CG258	258	-	-	NA	NA	NA	NA	NA	NA	NA	NA	-	NA	NA	NA
1.2848e+06	PATRIC	USA	2008	human	urine	urine	carriage	UHKPC59	KpI	CG258	258	-	-	NA	NA	NA	NA	NA	NA	NA	NA	-	NA	NA	NA
1.28481e+06	PATRIC	USA	2008	human	urine	urine	carriage	UHKPC17	KpI	CG258	258	-	-	NA	NA	NA	NA	NA	NA	NA	NA	-	NA	NA	NA
1.28481e+06	PATRIC	USA	2008	human	urine	urine	carriage	UHKPC18	KpI	CG258	258	-	-	NA	NA	NA	NA	NA	NA	NA	NA	-	NA	NA	NA
1.28481e+06	PATRIC	USA	2008	human	urine	urine	carriage	UHKPC31	KpI	CG258	258	-	-	NA	NA	NA	NA	NA	NA	NA	NA	-	NA	NA	NA
1.28481e+06	PATRIC	USA	2008	human	urine	urine	infection	UHKPC27	KpI	CG258	258	-	-	NA	NA	NA	NA	NA	NA	NA	NA	-	NA	NA	NA
1.28481e+06	PATRIC	USA	2008	human	urine	urine	infection	UHKPC 52	KpI	CG258	258	-	-	NA	NA	NA	NA	NA	NA	NA	NA	-	NA	NA	NA
1.28482e+06	PATRIC	USA	2008	human	sputum	respiratory	infection	UHKPC24	KpI	CG258	258	-	-	NA	NA	NA	NA	NA	NA	NA	NA	-	NA	NA	NA
1.28482e+06	PATRIC	USA	2008	human	sputum	respiratory	infection	UHKPC26	KpI	CG258	258	-	-	NA	NA	NA	NA	NA	NA	NA	NA	-	NA	NA	NA
1.28482e+06	PATRIC	USA	2008	human	blood	blood_sterile	infection	UHKPC45	KpI	CG258	258	-	-	NA	NA	NA	NA	NA	NA	NA	NA	-	NA	NA	NA
1.28482e+06	PATRIC	USA	2008	human	urine	urine	carriage	UHKPC22	KpI	CG258	258	-	-	NA	NA	NA	NA	NA	NA	NA	NA	-	NA	NA	NA
1.28482e+06	PATRIC	USA	2008	human	urine	urine	carriage	UHKPC29	KpI	CG258	258	-	-	NA	NA	NA	NA	NA	NA	NA	NA	-	NA	NA	NA
1.28482e+06	PATRIC	USA	2008	human	urine	urine	carriage	UHKPC32	KpI	CG258	258	-	-	NA	NA	NA	NA	NA	NA	NA	NA	-	NA	NA	NA
1.3284e+06	PATRIC	USA	2008	human	blood	blood_sterile	infection	BIDMC 5	KpI	CG258	258	-	-	NA	NA	NA	NA	NA	NA	NA	NA	-	NA	NA	NA
SRR1561239	Bowers et al.	Italy	2008	human	unknown	unknown	unknown	Italy-2008	KpI	CG258	258	-	-	NA	NA	NA	NA	NA	NA	NA	NA	-	NA	NA	NA
SRR1561244	Bowers et al.	Italy	2008	human	unknown	unknown	unknown	Italy-Palermo-2008	KpI	CG258	258	-	-	NA	NA	NA	NA	NA	NA	NA	NA	-	NA	NA	NA
SRR1561276	Bowers et al.	Poland	2008	human	unknown	unknown	unknown	Poland-2008	KpI	CG258	258	-	-	NA	NA	NA	NA	NA	NA	NA	NA	-	NA	NA	NA
SRR1561313	Bowers et al.	USA	2008	human	unknown	unknown	unknown	US-IL-2008a	KpI	CG258	258	-	-	NA	NA	NA	NA	NA	NA	NA	NA	-	NA	NA	NA
SRR1561318	Bowers et al.	USA	2008	human	unknown	unknown	unknown	US-MA-2008	KpI	CG258	258	-	-	NA	NA	NA	NA	NA	NA	NA	NA	-	NA	NA	NA
SRR1561355	Bowers et al.	USA	2008	human	unknown	unknown	unknown	US-RI-2008	KpI	CG258	258	-	-	NA	NA	NA	NA	NA	NA	NA	NA	-	NA	NA	NA
SRR1561360	Bowers et al.	USA	2008	human	unknown	unknown	unknown	US-VA-2008a	KpI	CG258	258	-	-	NA	NA	NA	NA	NA	NA	NA	NA	-	NA	NA	NA
1.3284e+06	PATRIC	USA	2009	human	foot culture	wound	unknown	BIDMC 10	KpI	CG258	258	-	-	NA	NA	NA	NA	NA	NA	NA	NA	-	NA	NA	NA
1.32841e+06	PATRIC	USA	2009	human	blood	blood_sterile	infection	BIDMC 13	KpI	CG258	258	-	-	NA	NA	NA	NA	NA	NA	NA	NA	-	NA	NA	NA
1.32841e+06	PATRIC	USA	2009	human	urine	urine	infection	BIDMC 14	KpI	CG258	258	-	-	NA	NA	NA	NA	NA	NA	NA	NA	-	NA	NA	NA
1.32841e+06	PATRIC	USA	2009	human	blood	blood_sterile	infection	BIDMC 16	KpI	CG258	258	-	-	NA	NA	NA	NA	NA	NA	NA	NA	-	NA	NA	NA
SRR1166957	Deleo et al.	USA	2009	human	urine	urine	infection	1759_ST258	KpI	CG258	258	-	-	NA	NA	NA	NA	NA	NA	NA	NA	-	NA	NA	NA
SRR1166959	Deleo et al.	USA	2009	human	blood	blood_sterile	infection	1761_ST258	KpI	CG258	258	-	-	NA	NA	NA	NA	NA	NA	NA	NA	-	NA	NA	NA
SRR1166960	Deleo et al.	USA	2009	human	sputum	respiratory	infection	1762_ST258	KpI	CG258	258	-	-	NA	NA	NA	NA	NA	NA	NA	NA	-	NA	NA	NA
SRR1166962	Deleo et al.	USA	2009	human	blood	blood_sterile	infection	1764_ST258	KpI	CG258	258	-	-	NA	NA	NA	NA	NA	NA	NA	NA	-	NA	NA	NA
SRR1166963	Deleo et al.	USA	2009	human	blood	blood_sterile	infection	1765_ST258	KpI	CG258	258	-	-	NA	NA	NA	NA	NA	NA	NA	NA	-	NA	NA	NA
SRR1166964	Deleo et al.	USA	2009	human	swab	unknown	infection	1766_ST258	KpI	CG258	258	-	-	NA	NA	NA	NA	NA	NA	NA	NA	-	NA	NA	NA
SRR1166967	Deleo et al.	USA	2009	human	unknown	unknown	infection	1769_ST258	KpI	CG258	258	-	-	NA	NA	NA	NA	NA	NA	NA	NA	-	NA	NA	NA
SRR1166972	Deleo et al.	Canada	2009	human	unknown	unknown	infection	1774_ST258	KpI	CG258	258	-	-	NA	NA	NA	NA	NA	NA	NA	NA	-	NA	NA	NA
SRR1166974	Deleo et al.	USA	2009	human	unknown	unknown	infection	1776_ST258	KpI	CG258	258	-	-	NA	NA	NA	NA	NA	NA	NA	NA	-	NA	NA	NA
SRR1166991	Deleo et al.	USA	2009	human	unknown	unknown	infection	1793_ST258	KpI	CG258	258	-	-	NA	NA	NA	NA	NA	NA	NA	NA	-	NA	NA	NA
SRR1166992	Deleo et al.	USA	2009	human	unknown	unknown	infection	1794_ST258	KpI	CG258	258	-	-	NA	NA	NA	NA	NA	NA	NA	NA	-	NA	NA	NA
SRR1166993	Deleo et al.	Italy	2009	human	unknown	unknown	infection	1795_ST258	KpI	CG258	258	-	-	NA	NA	NA	NA	NA	NA	NA	NA	-	NA	NA	NA
SRR1561217	Bowers et al.	Denmark	2009	human	unknown	unknown	unknown	Denmark-2009a	KpI	CG258	258	-	-	NA	NA	NA	NA	NA	NA	NA	NA	-	NA	NA	NA
SRR1561218	Bowers et al.	Denmark	2009	human	unknown	unknown	unknown	Denmark-2009b	KpI	CG258	258	-	-	NA	NA	NA	NA	NA	NA	NA	NA	-	NA	NA	NA
SRR1561219	Bowers et al.	Finland	2009	human	unknown	unknown	unknown	Finland-2009a	KpI	CG258	258	-	-	NA	NA	NA	NA	NA	NA	NA	NA	-	NA	NA	NA
SRR1561220	Bowers et al.	Finland	2009	human	unknown	unknown	unknown	Finland-2009b	KpI	CG258	258	-	-	NA	NA	NA	NA	NA	NA	NA	NA	-	NA	NA	NA
SRR1561221	Bowers et al.	Finland	2009	human	unknown	unknown	unknown	Finland-2009c	KpI	CG258	258	-	-	NA	NA	NA	NA	NA	NA	NA	NA	-	NA	NA	NA
SRR1561240	Bowers et al.	Italy	2009	human	unknown	unknown	unknown	Italy-2009	KpI	CG258	258	-	-	NA	NA	NA	NA	NA	NA	NA	NA	-	NA	NA	NA
SRR1561245	Bowers et al.	Italy	2009	human	unknown	unknown	unknown	Italy-Palermo-2009a	KpI	CG258	258	-	-	NA	NA	NA	NA	NA	NA	NA	NA	-	NA	NA	NA
SRR1561246	Bowers et al.	Italy	2009	human	unknown	unknown	unknown	Italy-Palermo-2009b	KpI	CG258	258	-	-	NA	NA	NA	NA	NA	NA	NA	NA	-	NA	NA	NA
SRR1561247	Bowers et al.	Italy	2009	human	unknown	unknown	unknown	Italy-Palermo-2009c	KpI	CG258	258	-	-	NA	NA	NA	NA	NA	NA	NA	NA	-	NA	NA	NA
SRR1561248	Bowers et al.	Italy	2009	human	unknown	unknown	unknown	Italy-Palermo-2009d	KpI	CG258	258	-	-	NA	NA	NA	NA	NA	NA	NA	NA	-	NA	NA	NA
SRR1561249	Bowers et al.	Italy	2009	human	unknown	unknown	unknown	Italy-Palermo-2009e	KpI	CG258	258	-	-	NA	NA	NA	NA	NA	NA	NA	NA	-	NA	NA	NA
SRR1561251	Bowers et al.	Italy	2009	human	unknown	unknown	unknown	Italy-Palermo-2009g	KpI	CG258	258	-	-	NA	NA	NA	NA	NA	NA	NA	NA	-	NA	NA	NA
SRR1561252	Bowers et al.	Italy	2009	human	unknown	unknown	unknown	Italy-Palermo-2009h	KpI	CG258	258	-	-	NA	NA	NA	NA	NA	NA	NA	NA	-	NA	NA	NA
SRR1561253	Bowers et al.	Italy	2009	human	unknown	unknown	unknown	Italy-Palermo-2009i	KpI	CG258	258	-	-	NA	NA	NA	NA	NA	NA	NA	NA	-	NA	NA	NA
SRR1561254	Bowers et al.	Italy	2009	human	unknown	unknown	unknown	Italy-Palermo-2009j	KpI	CG258	258	-	-	NA	NA	NA	NA	NA	NA	NA	NA	-	NA	NA	NA
SRR1561255	Bowers et al.	Italy	2009	human	unknown	unknown	unknown	Italy-Palermo-2009k	KpI	CG258	258	-	-	NA	NA	NA	NA	NA	NA	NA	NA	-	NA	NA	NA
SRR1561256	Bowers et al.	Italy	2009	human	unknown	unknown	unknown	Italy-Palermo-2009l	KpI	CG258	258	-	-	NA	NA	NA	NA	NA	NA	NA	NA	-	NA	NA	NA
SRR1561277	Bowers et al.	Poland	2009	human	unknown	unknown	unknown	Poland-2009a	KpI	CG258	258	-	-	NA	NA	NA	NA	NA	NA	NA	NA	-	NA	NA	NA
SRR1561278	Bowers et al.	Poland	2009	human	unknown	unknown	unknown	Poland-2009b	KpI	CG258	258	-	-	NA	NA	NA	NA	NA	NA	NA	NA	-	NA	NA	NA
SRR1561280	Bowers et al.	Poland	2009	human	unknown	unknown	unknown	Poland-2009d	KpI	CG258	258	-	-	NA	NA	NA	NA	NA	NA	NA	NA	-	NA	NA	NA
SRR1561281	Bowers et al.	Poland	2009	human	unknown	unknown	unknown	Poland-2009e	KpI	CG258	258	-	-	NA	NA	NA	NA	NA	NA	NA	NA	-	NA	NA	NA
SRR1561309	Bowers et al.	USA	2009	human	unknown	unknown	unknown	US-GA-2009a	KpI	CG258	258	-	-	NA	NA	NA	NA	NA	NA	NA	NA	-	NA	NA	NA
SRR1561311	Bowers et al.	USA	2009	human	unknown	unknown	unknown	US-GA-2009c	KpI	CG258	258	-	-	NA	NA	NA	NA	NA	NA	NA	NA	-	NA	NA	NA
SRR1561316	Bowers et al.	USA	2009	human	unknown	unknown	unknown	US-IL-2009b	KpI	CG258	258	-	-	NA	NA	NA	NA	NA	NA	NA	NA	-	NA	NA	NA
SRR1561343	Bowers et al.	USA	2009	human	unknown	unknown	unknown	US-NY-2009a	KpI	CG258	258	-	-	NA	NA	NA	NA	NA	NA	NA	NA	-	NA	NA	NA
573.137	PATRIC	USA	2010	human	urine	urine	infection	32192	KpI	CG258	258	-	-	NA	NA	NA	NA	NA	NA	NA	NA	-	NA	NA	NA
72407.1	PATRIC	Italy	2010	human	blood	blood_sterile	infection	KK207/1	KpI	CG258	258	-	-	NA	NA	NA	NA	NA	NA	NA	NA	-	NA	NA	NA
1.2848e+06	PATRIC	USA	2010	human	blood	blood_sterile	infection	DMC0526	KpI	CG258	258	-	-	NA	NA	NA	NA	NA	NA	NA	NA	-	NA	NA	NA
1.2848e+06	PATRIC	USA	2010	human	blood	blood_sterile	infection	DMC1097	KpI	CG258	258	-	-	NA	NA	NA	NA	NA	NA	NA	NA	-	NA	NA	NA
1.2848e+06	PATRIC	USA	2010	human	blood	blood_sterile	infection	DMC1316	KpI	CG258	258	-	-	NA	NA	NA	NA	NA	NA	NA	NA	-	NA	NA	NA
1.28482e+06	PATRIC	USA	2010	human	tissue	tissue	infection	VAKPC252	KpI	CG258	258	-	-	NA	NA	NA	NA	NA	NA	NA	NA	-	NA	NA	NA
1.28483e+06	PATRIC	USA	2010	human	urine	urine	carriage	VAKPC254	KpI	CG258	258	-	-	NA	NA	NA	NA	NA	NA	NA	NA	-	NA	NA	NA
1.3284e+06	PATRIC	USA	2010	human	bone tissue, toe	bone	infection	BIDMC 1	KpI	CG258	258	-	-	NA	NA	NA	NA	NA	NA	NA	NA	-	NA	NA	NA
1.3284e+06	PATRIC	USA	2010	human	blood	blood_sterile	infection	BIDMC 2A	KpI	CG258	258	-	-	NA	NA	NA	NA	NA	NA	NA	NA	-	NA	NA	NA
1.32841e+06	PATRIC	USA	2010	human	blood	blood_sterile	infection	BIDMC 12B	KpI	CG258	258	-	-	NA	NA	NA	NA	NA	NA	NA	NA	-	NA	NA	NA
1.32841e+06	PATRIC	USA	2010	human	urine	urine	infection	BIDMC 18B	KpI	CG258	258	-	-	NA	NA	NA	NA	NA	NA	NA	NA	-	NA	NA	NA
1.32841e+06	PATRIC	USA	2010	human	urine	urine	infection	BIDMC 18C	KpI	CG258	258	-	-	NA	NA	NA	NA	NA	NA	NA	NA	-	NA	NA	NA
1.38455e+06	PATRIC	Italy	2010	human	blood	blood_sterile	infection	KKBO-1	KpI	CG258	258	-	-	NA	NA	NA	NA	NA	NA	NA	NA	-	NA	NA	NA
1.42001e+06	PATRIC	USA	2010	human	urine	urine	infection	30660/NJST258_1	KpI	CG258	258	-	-	NA	NA	NA	NA	NA	NA	NA	NA	-	NA	NA	NA
1.42001e+06	PATRIC	USA	2010	human	urine	urine	infection	30684/NJST258_2	KpI	CG258	258	-	-	NA	NA	NA	NA	NA	NA	NA	NA	-	NA	NA	NA
ERR720265	Struve et al.	USA	2010	human	urine	urine	unknown	TG21984	KpI	CG258	258	-	-	NA	NA	NA	NA	NA	NA	NA	NA	-	NA	NA	NA
ERR727152	Struve et al.	USA	2010	human	urine	urine	unknown	TG22675	KpI	CG258	258	-	-	NA	NA	NA	NA	NA	NA	NA	NA	-	NA	NA	NA
SRR1166969	Deleo et al.	USA	2010	human	unknown	unknown	infection	1771_ST258	KpI	CG258	258	-	-	NA	NA	NA	NA	NA	NA	NA	NA	-	NA	NA	NA
SRR1166970	Deleo et al.	USA	2010	human	urine	urine	infection	1772_ST258	KpI	CG258	258	-	-	NA	NA	NA	NA	NA	NA	NA	NA	-	NA	NA	NA
SRR1166975	Deleo et al.	USA	2010	human	urine	urine	infection	NJST258_1_ST258	KpI	CG258	258	-	-	NA	NA	NA	NA	NA	NA	NA	NA	-	NA	NA	NA
SRR1166976	Deleo et al.	USA	2010	human	blood	blood_sterile	infection	1778_ST258	KpI	CG258	258	-	-	NA	NA	NA	NA	NA	NA	NA	NA	-	NA	NA	NA
SRR1166977	Deleo et al.	USA	2010	human	urine	urine	infection	1779_ST258	KpI	CG258	258	-	-	NA	NA	NA	NA	NA	NA	NA	NA	-	NA	NA	NA
SRR1166984	Deleo et al.	USA	2010	human	unknown	unknown	infection	1786_ST258	KpI	CG258	258	-	-	NA	NA	NA	NA	NA	NA	NA	NA	-	NA	NA	NA
SRR1166985	Deleo et al.	USA	2010	human	urine	urine	infection	1787_ST258	KpI	CG258	258	-	-	NA	NA	NA	NA	NA	NA	NA	NA	-	NA	NA	NA
SRR1166994	Deleo et al.	USA	2010	human	unknown	unknown	infection	1796_ST258	KpI	CG258	258	-	-	NA	NA	NA	NA	NA	NA	NA	NA	-	NA	NA	NA
SRR1166995	Deleo et al.	USA	2010	human	unknown	unknown	infection	1797_ST258	KpI	CG258	258	-	-	NA	NA	NA	NA	NA	NA	NA	NA	-	NA	NA	NA
SRR1166996	Deleo et al.	USA	2010	human	unknown	unknown	infection	1798_ST258	KpI	CG258	258	-	-	NA	NA	NA	NA	NA	NA	NA	NA	-	NA	NA	NA
SRR1166997	Deleo et al.	USA	2010	human	unknown	unknown	infection	1800_ST258	KpI	CG258	258	-	-	NA	NA	NA	NA	NA	NA	NA	NA	-	NA	NA	NA
SRR1167001	Deleo et al.	USA	2010	human	blood	blood_sterile	infection	1804_ST258	KpI	CG258	258	-	-	NA	NA	NA	NA	NA	NA	NA	NA	-	NA	NA	NA
SRR1167002	Deleo et al.	USA	2010	human	wound	wound	infection	1805_ST258	KpI	CG258	258	-	-	NA	NA	NA	NA	NA	NA	NA	NA	-	NA	NA	NA
SRR1167003	Deleo et al.	USA	2010	human	blood	blood_sterile	infection	1806_ST258	KpI	CG258	258	-	-	NA	NA	NA	NA	NA	NA	NA	NA	-	NA	NA	NA
SRR1167004	Deleo et al.	USA	2010	human	blood	blood_sterile	infection	1807_ST258	KpI	CG258	258	-	-	NA	NA	NA	NA	NA	NA	NA	NA	-	NA	NA	NA
SRR1167005	Deleo et al.	USA	2010	human	blood	blood_sterile	infection	1808_ST258	KpI	CG258	258	-	-	NA	NA	NA	NA	NA	NA	NA	NA	-	NA	NA	NA
SRR1167006	Deleo et al.	USA	2010	human	blood	blood_sterile	infection	1809_ST258	KpI	CG258	258	-	-	NA	NA	NA	NA	NA	NA	NA	NA	-	NA	NA	NA
SRR1167008	Deleo et al.	USA	2010	human	urine	urine	infection	1811_ST258	KpI	CG258	258	-	-	NA	NA	NA	NA	NA	NA	NA	NA	-	NA	NA	NA
SRR1167014	Deleo et al.	USA	2010	human	BAL	respiratory	infection	1817_ST258	KpI	CG258	258	-	-	NA	NA	NA	NA	NA	NA	NA	NA	-	NA	NA	NA
SRR1167015	Deleo et al.	USA	2010	human	urine	urine	infection	1818_ST258	KpI	CG258	258	-	-	NA	NA	NA	NA	NA	NA	NA	NA	-	NA	NA	NA
SRR1561225	Bowers et al.	Greece	2010	human	unknown	unknown	unknown	Greece-2010	KpI	CG258	258	-	-	NA	NA	NA	NA	NA	NA	NA	NA	-	NA	NA	NA
SRR1561257	Bowers et al.	Italy	2010	human	unknown	unknown	unknown	Italy-Palermo-2010a	KpI	CG258	258	-	-	NA	NA	NA	NA	NA	NA	NA	NA	-	NA	NA	NA
SRR1561258	Bowers et al.	Italy	2010	human	unknown	unknown	unknown	Italy-Palermo-2010b	KpI	CG258	258	-	-	NA	NA	NA	NA	NA	NA	NA	NA	-	NA	NA	NA
SRR1561259	Bowers et al.	Italy	2010	human	unknown	unknown	unknown	Italy-Palermo-2010c	KpI	CG258	258	-	-	NA	NA	NA	NA	NA	NA	NA	NA	-	NA	NA	NA
SRR1561260	Bowers et al.	Italy	2010	human	unknown	unknown	unknown	Italy-Palermo-2010d	KpI	CG258	258	-	-	NA	NA	NA	NA	NA	NA	NA	NA	-	NA	NA	NA
SRR1561261	Bowers et al.	Italy	2010	human	unknown	unknown	unknown	Italy-Palermo-2010e	KpI	CG258	258	-	-	NA	NA	NA	NA	NA	NA	NA	NA	-	NA	NA	NA
SRR1561346	Bowers et al.	USA	2010	human	unknown	unknown	unknown	US-NY-2010	KpI	CG258	258	-	-	NA	NA	NA	NA	NA	NA	NA	NA	-	NA	NA	NA
SRR1561347	Bowers et al.	USA	2010	human	unknown	unknown	unknown	US-OR-2010	KpI	CG258	258	-	-	NA	NA	NA	NA	NA	NA	NA	NA	-	NA	NA	NA
ERR727153	Struve et al.	USA	2010	human	urine	urine	unknown	TG22706	KpI	CG258	258	-	-	NA	NA	NA	NA	NA	NA	NA	NA	-	NA	NA	NA
ERR727156	Struve et al.	USA	2010	human	urine	urine	unknown	TG22672	KpI	CG258	258	-	-	NA	NA	NA	NA	NA	NA	NA	NA	-	NA	NA	NA
573.137	PATRIC	USA	2011	human	BAL	respiratory	infection	34618	KpI	CG258	258	-	-	NA	NA	NA	NA	NA	NA	NA	NA	-	NA	NA	NA
573.144	PATRIC	Italy	2011	human	unknown	unknown	unknown	71RE	KpI	CG258	258	-	-	NA	NA	NA	NA	NA	NA	NA	NA	-	NA	NA	NA
573.144	PATRIC	Italy	2011	human	unknown	unknown	unknown	72RE	KpI	CG258	258	-	-	NA	NA	NA	NA	NA	NA	NA	NA	-	NA	NA	NA
573.144	PATRIC	Italy	2011	human	unknown	unknown	unknown	73RE	KpI	CG258	258	-	-	NA	NA	NA	NA	NA	NA	NA	NA	-	NA	NA	NA
573.144	PATRIC	Italy	2011	human	unknown	unknown	unknown	75RE	KpI	CG258	258	-	-	NA	NA	NA	NA	NA	NA	NA	NA	-	NA	NA	NA
1.08744e+06	PATRIC	USA	2011	human	Skin lesion	skin	infection	KPNIH1	KpI	CG258	258	-	-	NA	NA	NA	NA	NA	NA	NA	NA	-	NA	NA	NA
1.08744e+06	PATRIC	USA	2011	human	wound	wound	infection	KPNIH2	KpI	CG258	258	-	-	NA	NA	NA	NA	NA	NA	NA	NA	-	NA	NA	NA
1.08744e+06	PATRIC	USA	2011	human	peritoneal fluid	intestinal	infection	KPNIH4	KpI	CG258	258	-	-	NA	NA	NA	NA	NA	NA	NA	NA	-	NA	NA	NA
1.08744e+06	PATRIC	USA	2011	human	peritoneal fluid	intestinal	infection	KPNIH5	KpI	CG258	258	-	-	NA	NA	NA	NA	NA	NA	NA	NA	-	NA	NA	NA
1.08745e+06	PATRIC	USA	2011	human	peritoneal fluid	intestinal	infection	KPNIH6	KpI	CG258	258	-	-	NA	NA	NA	NA	NA	NA	NA	NA	-	NA	NA	NA
1.09417e+06	PATRIC	USA	2011	human	ventilator	unknown	unknown	KPNIH7	KpI	CG258	258	-	-	NA	NA	NA	NA	NA	NA	NA	NA	-	NA	NA	NA
1.09417e+06	PATRIC	USA	2011	human	rectal swab	intestinal	carriage	KPNIH8	KpI	CG258	258	-	-	NA	NA	NA	NA	NA	NA	NA	NA	-	NA	NA	NA
1.09417e+06	PATRIC	USA	2011	human	rectal swab	intestinal	carriage	KPNIH9	KpI	CG258	258	-	-	NA	NA	NA	NA	NA	NA	NA	NA	-	NA	NA	NA
1.09417e+06	PATRIC	USA	2011	human	groin	unknown	unknown	KPNIH10	KpI	CG258	258	-	-	NA	NA	NA	NA	NA	NA	NA	NA	-	NA	NA	NA
1.09417e+06	PATRIC	USA	2011	human	rectal swab	intestinal	carriage	KPNIH11	KpI	CG258	258	-	-	NA	NA	NA	NA	NA	NA	NA	NA	-	NA	NA	NA
1.12895e+06	PATRIC	USA	2011	human	rectal swab	intestinal	carriage	KPNIH12	KpI	CG258	258	-	-	NA	NA	NA	NA	NA	NA	NA	NA	-	NA	NA	NA
1.12895e+06	PATRIC	USA	2011	human	rectal swab	intestinal	carriage	KPNIH14	KpI	CG258	258	-	-	NA	NA	NA	NA	NA	NA	NA	NA	-	NA	NA	NA
1.12895e+06	PATRIC	USA	2011	human	throat	throat	carriage	KPNIH16	KpI	CG258	258	-	-	NA	NA	NA	NA	NA	NA	NA	NA	-	NA	NA	NA
1.12895e+06	PATRIC	USA	2011	human	rectal swab	intestinal	carriage	KPNIH17	KpI	CG258	258	-	-	NA	NA	NA	NA	NA	NA	NA	NA	-	NA	NA	NA
1.12895e+06	PATRIC	USA	2011	human	rectal swab	intestinal	carriage	KPNIH18	KpI	CG258	258	-	-	NA	NA	NA	NA	NA	NA	NA	NA	-	NA	NA	NA
1.12895e+06	PATRIC	USA	2011	human	rectal swab	intestinal	carriage	KPNIH19	KpI	CG258	258	-	-	NA	NA	NA	NA	NA	NA	NA	NA	-	NA	NA	NA
1.12895e+06	PATRIC	USA	2011	human	throat	throat	carriage	KPNIH20	KpI	CG258	258	-	-	NA	NA	NA	NA	NA	NA	NA	NA	-	NA	NA	NA
1.16806e+06	PATRIC	USA	2011	human	rectal swab	intestinal	carriage	KPNIH21	KpI	CG258	258	-	-	NA	NA	NA	NA	NA	NA	NA	NA	-	NA	NA	NA
1.16806e+06	PATRIC	USA	2011	human	rectal swab	intestinal	carriage	KPNIH22	KpI	CG258	258	-	-	NA	NA	NA	NA	NA	NA	NA	NA	-	NA	NA	NA
1.16806e+06	PATRIC	USA	2011	human	rectal swab	intestinal	carriage	KPNIH23	KpI	CG258	258	-	-	NA	NA	NA	NA	NA	NA	NA	NA	-	NA	NA	NA
1.28483e+06	PATRIC	USA	2011	human	Bodily fluid; pancreatic fluid	fluid	infection	VAKPC269	KpI	CG258	258	-	-	NA	NA	NA	NA	NA	NA	NA	NA	-	NA	NA	NA
1.28483e+06	PATRIC	USA	2011	human	Bodily fluid; pancreatic fluid	fluid	infection	VAKPC278	KpI	CG258	258	-	-	NA	NA	NA	NA	NA	NA	NA	NA	-	NA	NA	NA
1.28483e+06	PATRIC	USA	2011	human	Bodily fluid; pancreatic fluid	fluid	infection	VAKPC280	KpI	CG258	258	-	-	NA	NA	NA	NA	NA	NA	NA	NA	-	NA	NA	NA
1.28483e+06	PATRIC	USA	2011	human	sputum	respiratory	carriage	VAKPC270	KpI	CG258	258	-	-	NA	NA	NA	NA	NA	NA	NA	NA	-	NA	NA	NA
1.28483e+06	PATRIC	USA	2011	human	urine	urine	infection	VAKPC276	KpI	CG258	258	-	-	NA	NA	NA	NA	NA	NA	NA	NA	-	NA	NA	NA
1.28483e+06	PATRIC	USA	2011	human	urine	urine	infection	VAKPC297	KpI	CG258	258	-	-	NA	NA	NA	NA	NA	NA	NA	NA	-	NA	NA	NA
1.28483e+06	PATRIC	USA	2011	human	urine	urine	infection	VAKPC309	KpI	CG258	258	-	-	NA	NA	NA	NA	NA	NA	NA	NA	-	NA	NA	NA
1.30492e+06	PATRIC	USA	2011	human	blood	blood_sterile	infection	140_1040	KpI	CG258	258	-	-	NA	NA	NA	NA	NA	NA	NA	NA	-	NA	NA	NA
1.34169e+06	PATRIC	South Korea	2011	human	sputum	respiratory	infection	MP14	KpI	CG258	258	-	-	NA	NA	NA	NA	NA	NA	NA	NA	-	NA	NA	NA
1.38455e+06	PATRIC	Italy	2011	human	blood	blood_sterile	infection	KKBO-4	KpI	CG258	258	-	-	NA	NA	NA	NA	NA	NA	NA	NA	-	NA	NA	NA
ERR727150	Struve et al.	USA	2011	human	urine	urine	unknown	TG22026	KpI	CG258	258	-	-	NA	NA	NA	NA	NA	NA	NA	NA	-	NA	NA	NA
ERR727151	Struve et al.	USA	2011	human	urine	urine	unknown	TG22030	KpI	CG258	258	-	-	NA	NA	NA	NA	NA	NA	NA	NA	-	NA	NA	NA
SRR1166986	Deleo et al.	USA	2011	human	unknown	unknown	infection	1788_ST258	KpI	CG258	258	-	-	NA	NA	NA	NA	NA	NA	NA	NA	-	NA	NA	NA
SRR1166988	Deleo et al.	USA	2011	human	unknown	unknown	infection	1790_ST258	KpI	CG258	258	-	-	NA	NA	NA	NA	NA	NA	NA	NA	-	NA	NA	NA
SRR1166999	Deleo et al.	USA	2011	human	unknown	unknown	infection	1802_ST258	KpI	CG258	258	-	-	NA	NA	NA	NA	NA	NA	NA	NA	-	NA	NA	NA
SRR1167007	Deleo et al.	USA	2011	human	BAL	respiratory	infection	1810_ST258	KpI	CG258	258	-	-	NA	NA	NA	NA	NA	NA	NA	NA	-	NA	NA	NA
SRR1167009	Deleo et al.	USA	2011	human	blood	blood_sterile	infection	1812_ST258	KpI	CG258	258	-	-	NA	NA	NA	NA	NA	NA	NA	NA	-	NA	NA	NA
SRR1167016	Deleo et al.	USA	2011	human	sputum	respiratory	infection	1819_ST258	KpI	CG258	258	-	-	NA	NA	NA	NA	NA	NA	NA	NA	-	NA	NA	NA
SRR1167017	Deleo et al.	USA	2011	human	unknown	unknown	infection	1820_ST258	KpI	CG258	258	-	-	NA	NA	NA	NA	NA	NA	NA	NA	-	NA	NA	NA
SRR1561226	Bowers et al.	Greece	2011	human	unknown	unknown	unknown	Greece-2011	KpI	CG258	258	-	-	NA	NA	NA	NA	NA	NA	NA	NA	-	NA	NA	NA
SRR1561262	Bowers et al.	Italy	2011	human	unknown	unknown	unknown	Italy-Palermo-2011a	KpI	CG258	258	-	-	NA	NA	NA	NA	NA	NA	NA	NA	-	NA	NA	NA
SRR1561263	Bowers et al.	Italy	2011	human	unknown	unknown	unknown	Italy-Palermo-2011b	KpI	CG258	258	-	-	NA	NA	NA	NA	NA	NA	NA	NA	-	NA	NA	NA
SRR1561264	Bowers et al.	Italy	2011	human	unknown	unknown	unknown	Italy-Palermo-2011c	KpI	CG258	258	-	-	NA	NA	NA	NA	NA	NA	NA	NA	-	NA	NA	NA
SRR1561265	Bowers et al.	Italy	2011	human	unknown	unknown	unknown	Italy-Palermo-2011d	KpI	CG258	258	-	-	NA	NA	NA	NA	NA	NA	NA	NA	-	NA	NA	NA
SRR1561266	Bowers et al.	Italy	2011	human	unknown	unknown	unknown	Italy-Palermo-2011e	KpI	CG258	258	-	-	NA	NA	NA	NA	NA	NA	NA	NA	-	NA	NA	NA
SRR1561267	Bowers et al.	Italy	2011	human	unknown	unknown	unknown	Italy-Palermo-2011f	KpI	CG258	258	-	-	NA	NA	NA	NA	NA	NA	NA	NA	-	NA	NA	NA
SRR1561268	Bowers et al.	Italy	2011	human	unknown	unknown	unknown	Italy-Palermo-2011g	KpI	CG258	258	-	-	NA	NA	NA	NA	NA	NA	NA	NA	-	NA	NA	NA
SRR1561269	Bowers et al.	Italy	2011	human	unknown	unknown	unknown	Italy-Palermo-2011h	KpI	CG258	258	-	-	NA	NA	NA	NA	NA	NA	NA	NA	-	NA	NA	NA
SRR1561270	Bowers et al.	Italy	2011	human	unknown	unknown	unknown	Italy-Palermo-2011i	KpI	CG258	258	-	-	NA	NA	NA	NA	NA	NA	NA	NA	-	NA	NA	NA
SRR1561271	Bowers et al.	Italy	2011	human	unknown	unknown	unknown	Italy-Palermo-2011j	KpI	CG258	258	-	-	NA	NA	NA	NA	NA	NA	NA	NA	-	NA	NA	NA
SRR1561305	Bowers et al.	USA	2011	human	unknown	unknown	unknown	US-FL-2011	KpI	CG258	258	-	-	NA	NA	NA	NA	NA	NA	NA	NA	-	NA	NA	NA
SRR1561353	Bowers et al.	USA	2011	human	unknown	unknown	unknown	US-PA-2011a	KpI	CG258	258	-	-	NA	NA	NA	NA	NA	NA	NA	NA	-	NA	NA	NA
ERR727149	Struve et al.	USA	2011	human	urine	urine	unknown	TG21996	KpI	CG258	258	-	-	NA	NA	NA	NA	NA	NA	NA	NA	-	NA	NA	NA
CDFO01000001-CDFO01000208	Onori et al.	Italy	2011	human	blood	blood_sterile	infection	KpVA-5	KpI	n/a	258	-	-	NA	NA	NA	NA	NA	NA	NA	NA	-	NA	NA	NA
CDGB01000001-CDGB01000181	Onori et al.	Italy	2011	human	blood	blood_sterile	infection	KpVA-7	KpI	n/a	258	-	-	NA	NA	NA	NA	NA	NA	NA	NA	-	NA	NA	NA
573.135	PATRIC	USA	2012	human	Bronchoscopy	respiratory	unknown	MRSN8157	KpI	CG258	258	-	-	NA	NA	NA	NA	NA	NA	NA	NA	-	NA	NA	NA
573.135	PATRIC	USA	2012	human	wound	wound	infection	MRSN6920	KpI	CG258	258	-	-	NA	NA	NA	NA	NA	NA	NA	NA	-	NA	NA	NA
573.137	PATRIC	USA	2012	human	blood	blood_sterile	infection	38544	KpI	CG258	258	-	-	NA	NA	NA	NA	NA	NA	NA	NA	-	NA	NA	NA
1.22518e+06	PATRIC	USA	2012	human	throat/groin	throat	carriage	KPNIH24	KpI	CG258	258	-	-	NA	NA	NA	NA	NA	NA	NA	NA	-	NA	NA	NA
1.30492e+06	PATRIC	USA	2012	human	blood	blood_sterile	infection	160_1080	KpI	CG258	258	-	-	NA	NA	NA	NA	NA	NA	NA	NA	-	NA	NA	NA
1.30492e+06	PATRIC	USA	2012	human	urine	urine	unknown	120_1020	KpI	CG258	258	-	-	NA	NA	NA	NA	NA	NA	NA	NA	-	NA	NA	NA
1.30492e+06	PATRIC	USA	2012	human	urine	urine	unknown	280_1220	KpI	CG258	258	-	-	NA	NA	NA	NA	NA	NA	NA	NA	-	NA	NA	NA
1.30492e+06	PATRIC	USA	2012	human	urine	urine	unknown	361_1301	KpI	CG258	258	-	-	NA	NA	NA	NA	NA	NA	NA	NA	-	NA	NA	NA
1.30492e+06	PATRIC	USA	2012	human	urine	urine	unknown	440_1540	KpI	CG258	258	-	-	NA	NA	NA	NA	NA	NA	NA	NA	-	NA	NA	NA
1.30492e+06	PATRIC	USA	2012	human	urine	urine	unknown	500_1420	KpI	CG258	258	-	-	NA	NA	NA	NA	NA	NA	NA	NA	-	NA	NA	NA
1.30492e+06	PATRIC	USA	2012	human	urine	urine	unknown	540_1460	KpI	CG258	258	-	-	NA	NA	NA	NA	NA	NA	NA	NA	-	NA	NA	NA
1.30492e+06	PATRIC	USA	2012	human	urine	urine	unknown	646_1568	KpI	CG258	258	-	-	NA	NA	NA	NA	NA	NA	NA	NA	-	NA	NA	NA
1.31016e+06	PATRIC	USA	2012	human	blood	blood_sterile	infection	Kb140	KpI	CG258	258	-	-	NA	NA	NA	NA	NA	NA	NA	NA	-	NA	NA	NA
1.31016e+06	PATRIC	USA	2012	human	urine	urine	infection	Kb677	KpI	CG258	258	-	-	NA	NA	NA	NA	NA	NA	NA	NA	-	NA	NA	NA
1.32833e+06	PATRIC	USA	2012	human	sputum	respiratory	infection	KPR0928	KpI	CG258	258	-	-	NA	NA	NA	NA	NA	NA	NA	NA	-	NA	NA	NA
1.32837e+06	PATRIC	USA	2012	human	respiratory	respiratory	infection	MGH 29	KpI	CG258	258	-	-	NA	NA	NA	NA	NA	NA	NA	NA	-	NA	NA	NA
1.32837e+06	PATRIC	USA	2012	human	tissue	tissue	infection	MGH 31	KpI	CG258	258	-	-	NA	NA	NA	NA	NA	NA	NA	NA	-	NA	NA	NA
1.32838e+06	PATRIC	USA	2012	human	urine	urine	infection	BWH 22	KpI	CG258	258	-	-	NA	NA	NA	NA	NA	NA	NA	NA	-	NA	NA	NA
1.32839e+06	PATRIC	USA	2012	human	BAL	respiratory	infection	BWH 36	KpI	CG258	258	-	-	NA	NA	NA	NA	NA	NA	NA	NA	-	NA	NA	NA
1.32839e+06	PATRIC	USA	2012	human	urine	urine	infection	BWH 41	KpI	CG258	258	-	-	NA	NA	NA	NA	NA	NA	NA	NA	-	NA	NA	NA
1.3284e+06	PATRIC	USA	2012	human	urine	urine	infection	BIDMC 7A	KpI	CG258	258	-	-	NA	NA	NA	NA	NA	NA	NA	NA	-	NA	NA	NA
1.3284e+06	PATRIC	USA	2012	human	urine	urine	infection	BIDMC 7B	KpI	CG258	258	-	-	NA	NA	NA	NA	NA	NA	NA	NA	-	NA	NA	NA
1.32841e+06	PATRIC	USA	2012	human	sputum	respiratory	infection	BIDMC 12A	KpI	CG258	258	-	-	NA	NA	NA	NA	NA	NA	NA	NA	-	NA	NA	NA
1.32841e+06	PATRIC	USA	2012	human	endotrachael	respiratory	unknown	BIDMC 12C	KpI	CG258	258	-	-	NA	NA	NA	NA	NA	NA	NA	NA	-	NA	NA	NA
1.32841e+06	PATRIC	USA	2012	human	urine	urine	infection	BIDMC 18A	KpI	CG258	258	-	-	NA	NA	NA	NA	NA	NA	NA	NA	-	NA	NA	NA
1.32842e+06	PATRIC	USA	2012	human	abscess	abscess_pus	infection	BIDMC 32	KpI	CG258	258	-	-	NA	NA	NA	NA	NA	NA	NA	NA	-	NA	NA	NA
1.32842e+06	PATRIC	USA	2012	human	urine	urine	infection	BIDMC 34	KpI	CG258	258	-	-	NA	NA	NA	NA	NA	NA	NA	NA	-	NA	NA	NA
1.40016e+06	PATRIC	USA	2012	human	blood	blood_sterile	infection	BIDMC 42a	KpI	CG258	258	-	-	NA	NA	NA	NA	NA	NA	NA	NA	-	NA	NA	NA
1.40016e+06	PATRIC	USA	2012	human	blood	blood_sterile	infection	BIDMC 42b	KpI	CG258	258	-	-	NA	NA	NA	NA	NA	NA	NA	NA	-	NA	NA	NA
1.40997e+06	PATRIC	USA	2012	human	wound	wound	infection	MRSN 6902	KpI	CG258	258	-	-	NA	NA	NA	NA	NA	NA	NA	NA	-	NA	NA	NA
SRR1167021	Deleo et al.	USA	2012	human	blood	blood_sterile	infection	1824_ST258	KpI	CG258	258	-	-	NA	NA	NA	NA	NA	NA	NA	NA	-	NA	NA	NA
573.17	PATRIC	USA	2013	human	sputum	respiratory	unknown	733_KPNE	KpI	CG258	258	-	-	NA	NA	NA	NA	NA	NA	NA	NA	-	NA	NA	NA
72407.8	PATRIC	USA	2013	human	perirectal swab	intestinal	carriage	KPNIH30	KpI	CG258	258	-	-	NA	NA	NA	NA	NA	NA	NA	NA	-	NA	NA	NA
1.40016e+06	PATRIC	USA	2013	human	urine	urine	infection	BIDMC 45	KpI	CG258	258	-	-	NA	NA	NA	NA	NA	NA	NA	NA	-	NA	NA	NA
1.4387e+06	PATRIC	USA	2013	human	urine	urine	infection	BIDMC 54	KpI	CG258	258	-	-	NA	NA	NA	NA	NA	NA	NA	NA	-	NA	NA	NA
1.4387e+06	PATRIC	USA	2013	human	peritoneal fluid	intestinal	infection	BIDMC 60	KpI	CG258	258	-	-	NA	NA	NA	NA	NA	NA	NA	NA	-	NA	NA	NA
1.4387e+06	PATRIC	USA	2013	human	blood	blood_sterile	infection	BIDMC 68	KpI	CG258	258	-	-	NA	NA	NA	NA	NA	NA	NA	NA	-	NA	NA	NA
1.43875e+06	PATRIC	USA	2013	human	urine	urine	infection	CHS 44	KpI	CG258	258	-	-	NA	NA	NA	NA	NA	NA	NA	NA	-	NA	NA	NA
1.43875e+06	PATRIC	USA	2013	human	urine	urine	infection	CHS 47	KpI	CG258	258	-	-	NA	NA	NA	NA	NA	NA	NA	NA	-	NA	NA	NA
1.43876e+06	PATRIC	USA	2013	human	urine	urine	infection	CHS 49	KpI	CG258	258	-	-	NA	NA	NA	NA	NA	NA	NA	NA	-	NA	NA	NA
1.43876e+06	PATRIC	USA	2013	human	urine	urine	infection	CHS 51	KpI	CG258	258	-	-	NA	NA	NA	NA	NA	NA	NA	NA	-	NA	NA	NA
1.43876e+06	PATRIC	USA	2013	human	urine	urine	infection	CHS 56	KpI	CG258	258	-	-	NA	NA	NA	NA	NA	NA	NA	NA	-	NA	NA	NA
1.43877e+06	PATRIC	USA	2013	human	Blood or urine	blood_sterile	infection	CHS 67	KpI	CG258	258	-	-	NA	NA	NA	NA	NA	NA	NA	NA	-	NA	NA	NA
1.43878e+06	PATRIC	USA	2013	human	urine	urine	infection	MGH 51	KpI	CG258	258	-	-	NA	NA	NA	NA	NA	NA	NA	NA	-	NA	NA	NA
1.43878e+06	PATRIC	USA	2013	human	urine	urine	infection	MGH 59	KpI	CG258	258	-	-	NA	NA	NA	NA	NA	NA	NA	NA	-	NA	NA	NA
1.43879e+06	PATRIC	USA	2013	human	pleural tissue	respiratory	infection	MGH 67	KpI	CG258	258	-	-	NA	NA	NA	NA	NA	NA	NA	NA	-	NA	NA	NA
1.43879e+06	PATRIC	USA	2013	human	urine	urine	infection	MGH 71	KpI	CG258	258	-	-	NA	NA	NA	NA	NA	NA	NA	NA	-	NA	NA	NA
1.4388e+06	PATRIC	USA	2013	human	urine	urine	infection	MGH 79	KpI	CG258	258	-	-	NA	NA	NA	NA	NA	NA	NA	NA	-	NA	NA	NA
573.151	PATRIC	USA	2014	human	unknown	unknown	unknown	CHS91	KpI	CG258	258	-	-	NA	NA	NA	NA	NA	NA	NA	NA	-	NA	NA	NA
573.152	PATRIC	USA	2014	human	unknown	unknown	unknown	CHS102	KpI	CG258	258	-	-	NA	NA	NA	NA	NA	NA	NA	NA	-	NA	NA	NA
573.153	PATRIC	USA	2014	human	unknown	unknown	unknown	CHS114	KpI	CG258	258	-	-	NA	NA	NA	NA	NA	NA	NA	NA	-	NA	NA	NA
573.154	PATRIC	USA	2014	human	unknown	unknown	unknown	CHS123	KpI	CG258	258	-	clbAB?	NA	NA	NA	NA	NA	NA	NA	NA	-	NA	NA	NA
573.154	PATRIC	USA	2014	human	unknown	unknown	unknown	CHS129	KpI	CG258	258	-	-	NA	NA	NA	NA	NA	NA	NA	NA	-	NA	NA	NA
573.155	PATRIC	USA	2014	human	unknown	unknown	unknown	CHS137	KpI	CG258	258	-	-	NA	NA	NA	NA	NA	NA	NA	NA	-	NA	NA	NA
573.155	PATRIC	USA	2014	human	unknown	unknown	unknown	CHS144	KpI	CG258	258	-	-	NA	NA	NA	NA	NA	NA	NA	NA	-	NA	NA	NA
573.156	PATRIC	USA	2014	human	unknown	unknown	unknown	CHS151	KpI	CG258	258	-	-	NA	NA	NA	NA	NA	NA	NA	NA	-	NA	NA	NA
573.159	PATRIC	USA	2014	human	unknown	unknown	unknown	CHS194	KpI	CG258	258	-	-	NA	NA	NA	NA	NA	NA	NA	NA	-	NA	NA	NA
573.16	PATRIC	USA	2014	human	unknown	unknown	unknown	CHS205	KpI	CG258	258	-	-	NA	NA	NA	NA	NA	NA	NA	NA	-	NA	NA	NA
573.16	PATRIC	USA	2014	human	unknown	unknown	unknown	CHS207	KpI	CG258	258	-	-	NA	NA	NA	NA	NA	NA	NA	NA	-	NA	NA	NA
573.163	PATRIC	USA	2014	human	unknown	unknown	unknown	CHS234	KpI	CG258	258	-	-	NA	NA	NA	NA	NA	NA	NA	NA	-	NA	NA	NA
573.164	PATRIC	unknown	2014	human	unknown	unknown	unknown	MGH91	KpI	CG258	258	-	-	NA	NA	NA	NA	NA	NA	NA	NA	-	NA	NA	NA
573.164	PATRIC	unknown	2014	human	unknown	unknown	unknown	MGH95	KpI	CG258	258	-	-	NA	NA	NA	NA	NA	NA	NA	NA	-	NA	NA	NA
573.166	PATRIC	unknown	2014	human	unknown	unknown	unknown	MGH125	KpI	CG258	258	-	-	NA	NA	NA	NA	NA	NA	NA	NA	-	NA	NA	NA
573.167	PATRIC	unknown	2014	human	unknown	unknown	unknown	UCI75	KpI	CG258	258	-	-	NA	NA	NA	NA	NA	NA	NA	NA	-	NA	NA	NA
573.167	PATRIC	unknown	2014	human	unknown	unknown	unknown	UCI81	KpI	CG258	258	-	-	NA	NA	NA	NA	NA	NA	NA	NA	-	NA	NA	NA
573.168	PATRIC	unknown	2014	human	unknown	unknown	unknown	UCI93	KpI	CG258	258	-	-	NA	NA	NA	NA	NA	NA	NA	NA	-	NA	NA	NA
573.168	PATRIC	unknown	2014	human	unknown	unknown	unknown	UCI95	KpI	CG258	258	-	-	NA	NA	NA	NA	NA	NA	NA	NA	-	NA	NA	NA
573.176	PATRIC	USA	2014	human	bile	bile	infection	SY-A	KpI	CG258	258	-	-	NA	NA	NA	NA	NA	NA	NA	NA	-	NA	NA	NA
573.176	PATRIC	USA	2014	human	respiratory	respiratory	infection	SY-B	KpI	CG258	258	-	-	NA	NA	NA	NA	NA	NA	NA	NA	-	NA	NA	NA
573.176	PATRIC	USA	2014	human	blood	blood_sterile	infection	SY-B2	KpI	CG258	258	-	-	NA	NA	NA	NA	NA	NA	NA	NA	-	NA	NA	NA
72407.8	PATRIC	unknown	unknown	unknown	unknown	unknown	unknown	ATCC 13883	KpI	CG258	258	-	-	NA	NA	NA	NA	NA	NA	NA	NA	-	NA	NA	NA
1.18542e+06	PATRIC	Italy	unknown	human	unknown	unknown	unknown	ST258-K26BO	KpI	CG258	258	-	-	NA	NA	NA	NA	NA	NA	NA	NA	-	NA	NA	NA
1.18542e+06	PATRIC	Italy	unknown	unknown	unknown	unknown	unknown	ST258-K28BO	KpI	CG258	258	-	-	NA	NA	NA	NA	NA	NA	NA	NA	-	NA	NA	NA
1.27665e+06	PATRIC	unknown	unknown	human	unknown	unknown	unknown	ATCC BAA-1705	KpI	CG258	258	-	-	NA	NA	NA	NA	NA	NA	NA	NA	-	NA	NA	NA
1.3284e+06	PATRIC	USA	unknown	human	urine	urine	infection	UCICRE 13	KpI	CG258	258	-	-	NA	NA	NA	NA	NA	NA	NA	NA	-	NA	NA	NA
1.40017e+06	PATRIC	USA	unknown	human	urine	urine	infection	UCI 19	KpI	CG258	258	-	-	NA	NA	NA	NA	NA	NA	NA	NA	-	NA	NA	NA
1.40017e+06	PATRIC	USA	unknown	human	rectal swab	intestinal	carriage	UCI 21	KpI	CG258	258	-	-	NA	NA	NA	NA	NA	NA	NA	NA	-	NA	NA	NA
1.40018e+06	PATRIC	USA	unknown	human	sputum	respiratory	infection	UCI 22	KpI	CG258	258	-	-	NA	NA	NA	NA	NA	NA	NA	NA	-	NA	NA	NA
1.40018e+06	PATRIC	USA	unknown	human	urine	urine	infection	UCI 33	KpI	CG258	258	-	-	NA	NA	NA	NA	NA	NA	NA	NA	-	NA	NA	NA
1.4388e+06	PATRIC	USA	unknown	human	wound	wound	infection	UCI 59	KpI	CG258	258	-	-	NA	NA	NA	NA	NA	NA	NA	NA	-	NA	NA	NA
1.43881e+06	PATRIC	USA	unknown	human	urine	urine	infection	UCI 61	KpI	CG258	258	-	-	NA	NA	NA	NA	NA	NA	NA	NA	-	NA	NA	NA
1.43881e+06	PATRIC	USA	unknown	human	wound	wound	infection	UCI 63	KpI	CG258	258	-	-	NA	NA	NA	NA	NA	NA	NA	NA	-	NA	NA	NA
1.43881e+06	PATRIC	USA	unknown	human	sputum	respiratory	infection	UCI 67	KpI	CG258	258	-	-	NA	NA	NA	NA	NA	NA	NA	NA	-	NA	NA	NA
ERR720255	Struve et al.	USA	unknown	unknown	unknown	unknown	unknown	TG21539	KpI	CG258	258	-	-	NA	NA	NA	NA	NA	NA	NA	NA	-	NA	NA	NA
ERR713523	Struve et al.	Taiwan	1996	human	liver abscess	liver	infection	CAS686	KpI	CG23	260	ybt	clb	1	50	ICEKp10	present	1	2	no	no	present - 2	0	0	0
ERR314530	Ellington et al.	UK	2012	human	blood	blood_sterile	infection	unknown	KpI	CG36	268	ybt	-	4	305	ICEKp2	absent	13	NA	NA	NA	present - 2	0	0	0
ERR314535	Ellington et al.	UK	2012	human	blood	blood_sterile	infection	unknown	KpI	CG36	268	ybt	-	4	305	ICEKp2	absent	13	NA	NA	NA	present - 2	0	0	0
ERR314531	Ellington et al.	UK	unknown	human	unknown	unknown	unknown	unknown	KpI	CG36	268	ybt	-	4	305	ICEKp2	absent	13	NA	NA	NA	present - 2	0	0	0
ERR314551	Ellington et al.	UK	unknown	human	unknown	unknown	unknown	unknown	KpI	CG36	268	ybt	-	4	305	ICEKp2	absent	13	NA	NA	NA	present - 2	0	0	0
573.136	PATRIC	Malaysia	2013	unknown	blood	blood_sterile	infection	349	KpI	CG36	268	ybt	-	4	208	ICEKp3	absent	9	NA	NA	NA	present - 2	0	0	0
ERR1008654	Wyres et al.	Australia	2013	human	urine	urine	infection	16703528	KpI	CG36	268	ybt	-	3	144	ICEKp5	absent	14	NA	NA	NA	present - 2	1	0	1
ERR1023788	Wyres et al.	Australia	2013	human	urine	urine	infection	16870776	KpI	CG36	268	ybt	-	3	151	ICEKp5	absent	14	NA	NA	NA	present - 2	0	0	0
573.142	PATRIC	Italy	2006	human	unknown	unknown	unknown	52BG	KpI	CG36	268	-	-	NA	NA	NA	NA	NA	NA	NA	NA	-	NA	NA	NA
ERR304792	Ellington et al.	UK	2009	human	blood	blood_sterile	unknown	unknown	KpI	CG36	268	-	-	NA	NA	NA	NA	NA	NA	NA	NA	-	NA	NA	NA
SRR2098681	Davis et al.	USA	2012	human	Clinical	unknown	infection	Kpn0075	KpI	CG36	268	-	-	NA	NA	NA	NA	NA	NA	NA	NA	-	NA	NA	NA
1.40017e+06	PATRIC	USA	unknown	human	urine	urine	infection	UCI 20	KpI	CG36	268	-	-	NA	NA	NA	NA	NA	NA	NA	NA	-	NA	NA	NA
ERR025531	Holt et al.	Laos	2009	human	urine	urine	infection	U 13792/2	KpI	CG147	273	-	-	NA	NA	NA	NA	NA	NA	NA	NA	-	NA	NA	NA
ERR025603	Holt et al.	USA	2007	human	intestinal biopsy	intestinal	unknown	QMP M1-965	KpI	n/a	276	-	-	NA	NA	NA	NA	NA	NA	NA	NA	-	NA	NA	NA
SRR1561236	Bowers et al.	Israel	2007	human	unknown	unknown	unknown	Israel-2007b	KpI	n/a	277	-	-	NA	NA	NA	NA	NA	NA	NA	NA	-	NA	NA	NA
573.144	PATRIC	Italy	2011	human	unknown	unknown	unknown	69BO	KpI	n/a	277	-	-	NA	NA	NA	NA	NA	NA	NA	NA	-	NA	NA	NA
573.168	PATRIC	unknown	2014	human	unknown	unknown	unknown	UCI94	KpI	n/a	277	-	-	NA	NA	NA	NA	NA	NA	NA	NA	-	NA	NA	NA
ERR025594	Holt et al.	USA	2007	human	intestinal biopsy	intestinal	carriage	QMP M1-968	KpI	n/a	278	-	-	NA	NA	NA	NA	NA	NA	NA	NA	-	NA	NA	NA
573.169	PATRIC	USA	2013	human	wound	wound	infection	1331_KPNE	KpI	n/a	278	-	-	NA	NA	NA	NA	NA	NA	NA	NA	-	NA	NA	NA
SRR5082458	Wyres et al.	Australia	2013	human	urine	urine	infection	AUS3494	KpI	n/a	280	ybt	-	3	327	ICEKp5	present	14	NA	NA	NA	-	0	0	0
ERR025609	Holt et al.	USA	2007	human	intestinal biopsy	intestinal	carriage	QMP M1-974	KpI	n/a	280	-	-	NA	NA	NA	NA	NA	NA	NA	NA	-	NA	NA	NA
ERR314500	Ellington et al.	UK	2012	human	sterile fluid	blood_sterile	unknown	unknown	KpI	n/a	280	-	-	NA	NA	NA	NA	NA	NA	NA	NA	-	NA	NA	NA
ERR314532	Ellington et al.	UK	2012	human	urine	urine	unknown	unknown	KpI	n/a	280	-	-	NA	NA	NA	NA	NA	NA	NA	NA	-	NA	NA	NA
ERR314490	Ellington et al.	UK	unknown	human	unknown	unknown	unknown	unknown	KpI	n/a	280	-	-	NA	NA	NA	NA	NA	NA	NA	NA	-	NA	NA	NA
ERR025611	Holt et al.	USA	2007	human	intestinal biopsy	intestinal	infection	QMP M1-977	KpII	n/a	283	-	-	NA	NA	NA	NA	NA	NA	NA	NA	-	NA	NA	NA
ERR025615	Holt et al.	USA	2007	bovine	intestinal	intestinal	carriage	QMP M2-389	KpI	n/a	289	-	-	NA	NA	NA	NA	NA	NA	NA	NA	-	NA	NA	NA
ERR024839	Holt et al.	Australia	2002	human	urine	urine	infection	AJ082	KpI	n/a	290	-	-	NA	NA	NA	NA	NA	NA	NA	NA	-	NA	NA	NA
NCTC11676	NCTC	unknown	unknown	unknown	unknown	unknown	unknown	P5	KpI	n/a	290	-	-	NA	NA	NA	NA	NA	NA	NA	NA	-	NA	NA	NA
ERR024835	Holt et al.	Australia	2002	human	respiratory	respiratory	infection	AJ146	KpI	n/a	292	-	-	NA	NA	NA	NA	NA	NA	NA	NA	-	NA	NA	NA
ERR1023837	Wyres et al.	Australia	2013	human	tissue	tissue	infection	16870842	KpI	n/a	292	-	-	NA	NA	NA	NA	NA	NA	NA	NA	-	NA	NA	NA
ERR024833	Holt et al.	Australia	2002	human	unknown	unknown	infection	AJ099	KpI	n/a	294	-	-	NA	NA	NA	NA	NA	NA	NA	NA	-	NA	NA	NA
ERR025622	Holt et al.	USA	2007	bovine	intestinal	intestinal	carriage	QMP M2-488	KpI	n/a	294	-	-	NA	NA	NA	NA	NA	NA	NA	NA	-	NA	NA	NA
ERR025624	Holt et al.	USA	2007	bovine	intestinal	intestinal	carriage	QMP M2-654	KpI	n/a	295	-	-	NA	NA	NA	NA	NA	NA	NA	NA	present - 2	NA	NA	NA
NCTC9130	NCTC	Denmark	1952	human	urine	urine	unknown	KLEB 919	KpI	n/a	297	-	-	NA	NA	NA	NA	NA	NA	NA	NA	-	NA	NA	NA
ERR349770	Chung et al.	Nepal	2012	human	sputum	respiratory	infection	139	KpI	n/a	297	-	-	NA	NA	NA	NA	NA	NA	NA	NA	-	NA	NA	NA
ERR025627	Holt et al.	USA	2007	bovine	intestinal	intestinal	carriage	QMP M2-684	KpI	CG36	298	-	-	NA	NA	NA	NA	NA	NA	NA	NA	-	NA	NA	NA
ERR025660	Holt et al.	Indonesia	2005	human	sterile	blood_sterile	infection	1789	KpI	n/a	300	-	-	NA	NA	NA	NA	NA	NA	NA	NA	-	NA	NA	NA
ERR314442	Ellington et al.	UK	2012	human	urine	urine	unknown	unknown	KpI	ST307	307	ybt	-	4	173	ICEKp3	absent	9	NA	NA	NA	-	1	0	1
573.138	PATRIC	Italy	2012	human	unknown	unknown	unknown	10PV	KpI	ST307	307	ybt	-	3	157	ICEKp3	absent	9	NA	NA	NA	-	1	0	1
573.141	PATRIC	Italy	2013	human	unknown	unknown	unknown	40AVR	KpI	ST307	307	ybt	-	3	158	ICEKp3	absent	9	NA	NA	NA	-	0	0	0
ERR257620	Ellington et al.	UK	2010	human	blood	blood_sterile	unknown	unknown	KpI	ST307	307	-	-	NA	NA	NA	NA	NA	NA	NA	NA	-	NA	NA	NA
ERR276947	Stoesser et al. 2013	UK	2011	human	unknown	unknown	unknown	unknown	KpI	ST307	307	-	-	NA	NA	NA	NA	NA	NA	NA	NA	-	NA	NA	NA
573.139	PATRIC	Italy	2012	human	unknown	unknown	unknown	17PV	KpI	ST307	307	-	-	NA	NA	NA	NA	NA	NA	NA	NA	-	NA	NA	NA
573.147	PATRIC	Italy	2012	human	unknown	unknown	unknown	9PV	KpI	ST307	307	-	-	NA	NA	NA	NA	NA	NA	NA	NA	-	NA	NA	NA
1.32838e+06	PATRIC	USA	2012	human	urine	urine	infection	MGH 43	KpI	ST307	307	-	-	NA	NA	NA	NA	NA	NA	NA	NA	-	NA	NA	NA
ERR311471	Ellington et al.	UK	2012	human	sterile fluid	blood_sterile	unknown	unknown	KpI	ST307	307	-	-	NA	NA	NA	NA	NA	NA	NA	NA	-	NA	NA	NA
ERR314458	Ellington et al.	UK	2012	human	urine	urine	unknown	unknown	KpI	ST307	307	-	-	NA	NA	NA	NA	NA	NA	NA	NA	-	NA	NA	NA
ERR314459	Ellington et al.	UK	2012	human	sputum	respiratory	unknown	unknown	KpI	ST307	307	-	-	NA	NA	NA	NA	NA	NA	NA	NA	-	NA	NA	NA
ERR314465	Ellington et al.	UK	2012	human	blood	blood_sterile	unknown	unknown	KpI	ST307	307	-	-	NA	NA	NA	NA	NA	NA	NA	NA	-	NA	NA	NA
ERR314505	Ellington et al.	UK	2012	human	sterile fluid	blood_sterile	unknown	unknown	KpI	ST307	307	-	-	NA	NA	NA	NA	NA	NA	NA	NA	-	NA	NA	NA
ERR314525	Ellington et al.	UK	2012	human	blood	blood_sterile	unknown	unknown	KpI	ST307	307	-	-	NA	NA	NA	NA	NA	NA	NA	NA	-	NA	NA	NA
ERR314547	Ellington et al.	UK	2012	human	urine	urine	unknown	unknown	KpI	ST307	307	-	-	NA	NA	NA	NA	NA	NA	NA	NA	-	NA	NA	NA
ERR349773	Chung et al.	Nepal	2012	human	Catheter tip	catheter	unknown	153	KpI	ST307	307	-	-	NA	NA	NA	NA	NA	NA	NA	NA	-	NA	NA	NA
ERR349787	Chung et al.	Nepal	2012	human	sputum	respiratory	infection	215	KpI	ST307	307	-	-	NA	NA	NA	NA	NA	NA	NA	NA	-	NA	NA	NA
ERR349797	Chung et al.	Nepal	2012	human	tissue	tissue	infection	273	KpI	ST307	307	-	-	NA	NA	NA	NA	NA	NA	NA	NA	-	NA	NA	NA
ERR311470	Ellington et al.	UK	unknown	human	unknown	unknown	unknown	unknown	KpI	ST307	307	-	-	NA	NA	NA	NA	NA	NA	NA	NA	-	NA	NA	NA
ERR311472	Ellington et al.	UK	unknown	human	unknown	unknown	unknown	unknown	KpI	ST307	307	-	-	NA	NA	NA	NA	NA	NA	NA	NA	-	NA	NA	NA
ERR314437	Ellington et al.	UK	unknown	human	unknown	unknown	unknown	unknown	KpI	ST307	307	-	-	NA	NA	NA	NA	NA	NA	NA	NA	-	NA	NA	NA
ERR314524	Ellington et al.	UK	unknown	human	unknown	unknown	unknown	unknown	KpI	ST307	307	-	-	NA	NA	NA	NA	NA	NA	NA	NA	-	NA	NA	NA
ERR025562	Holt et al.	USA	2006	bovine	sterile	blood_sterile	infection	QMP B2-211	KpI	CG37	309	-	-	NA	NA	NA	NA	NA	NA	NA	NA	-	NA	NA	NA
ERR025675	Holt et al.	Vietnam	2008	human	sterile	blood_sterile	infection	08-0345m	KpI	CG37	309	-	-	NA	NA	NA	NA	NA	NA	NA	NA	-	NA	NA	NA
ERR257604	Ellington et al.	UK	2010	human	blood	blood_sterile	unknown	unknown	KpI	CG37	309	-	-	NA	NA	NA	NA	NA	NA	NA	NA	-	NA	NA	NA
ERR276989	Stoesser et al. 2013	UK	2011	human	unknown	unknown	unknown	unknown	KpI	CG37	309	-	-	NA	NA	NA	NA	NA	NA	NA	NA	-	NA	NA	NA
ERR1008679	Wyres et al.	Australia	2013	human	urine	urine	infection	16703553	KpI	CG37	309	-	-	NA	NA	NA	NA	NA	NA	NA	NA	-	NA	NA	NA
573.174	PATRIC	unknown	2014	human	unknown	unknown	unknown	MGH83	KpI	CG37	309	-	-	NA	NA	NA	NA	NA	NA	NA	NA	-	NA	NA	NA
ERR024844	Holt et al.	Australia	2002	human	respiratory	respiratory	infection	AJ196	KpI	n/a	310	-	-	NA	NA	NA	NA	NA	NA	NA	NA	present - 2	NA	NA	NA
ERR1023694	Wyres et al.	Australia	2014	human	rectal swab	intestinal	carriage	16852169	KpI	n/a	310	-	-	NA	NA	NA	NA	NA	NA	NA	NA	present - 2	NA	NA	NA
573.149	PATRIC	Italy	2009	human	unknown	unknown	unknown	53BG	KpI	n/a	321	-	-	NA	NA	NA	NA	NA	NA	NA	NA	present - 2	NA	NA	NA
ERR1008672	Wyres et al.	Australia	2013	human	urine	urine	infection	16703546	KpI	n/a	321	-	-	NA	NA	NA	NA	NA	NA	NA	NA	present - 2	NA	NA	NA
NCTC11698	NCTC	unknown	unknown	unknown	unknown	unknown	unknown	I14	KpI	n/a	321	-	-	NA	NA	NA	NA	NA	NA	NA	NA	present - 2	NA	NA	NA
NCTC9137	NCTC	Denmark	1952	human	urine	urine	unknown	2005/49	KpI	CG322	322	-	-	NA	NA	NA	NA	NA	NA	NA	NA	-	NA	NA	NA
ERR276922	Stoesser et al. 2013	UK	2011	human	unknown	unknown	unknown	unknown	KpI	CG322	322	-	-	NA	NA	NA	NA	NA	NA	NA	NA	-	NA	NA	NA
573.167	PATRIC	unknown	2014	human	unknown	unknown	unknown	UCI76	KpI	CG322	322	-	-	NA	NA	NA	NA	NA	NA	NA	NA	-	NA	NA	NA
NCTC11678	NCTC	unknown	unknown	unknown	unknown	unknown	unknown	11678P711691 or I7	KpI	CG322	322	-	-	NA	NA	NA	NA	NA	NA	NA	NA	-	NA	NA	NA
SRR5082342	Wyres et al.	Australia	unknown	human	unknown	unknown	infection	A0312385	KpI	CG322	322	-	-	NA	NA	NA	NA	NA	NA	NA	NA	-	NA	NA	NA
573.169	PATRIC	USA	2012	human	eye	eye	infection	436_KPNE	KpI	CG323	323	-	-	NA	NA	NA	NA	NA	NA	NA	NA	-	NA	NA	NA
573.137	PATRIC	Brazil	2013	human	rectal swab	intestinal	carriage	CCBH13327	KpI	CG323	323	-	-	NA	NA	NA	NA	NA	NA	NA	NA	-	NA	NA	NA
573.141	PATRIC	Italy	2013	human	unknown	unknown	unknown	37AVR	KpI	CG323	323	-	-	NA	NA	NA	NA	NA	NA	NA	NA	-	NA	NA	NA
573.142	PATRIC	Italy	2013	human	unknown	unknown	unknown	47AVR	KpI	CG323	323	-	-	NA	NA	NA	NA	NA	NA	NA	NA	-	NA	NA	NA
ERR1008629	Wyres et al.	Australia	2013	human	Ileal conduit urine	intestinal	infection	1670353	KpI	CG323	323	-	-	NA	NA	NA	NA	NA	NA	NA	NA	-	NA	NA	NA
ERR1008632	Wyres et al.	Australia	2013	human	Ileal conduit urine	intestinal	infection	1670356	KpI	CG323	323	-	-	NA	NA	NA	NA	NA	NA	NA	NA	-	NA	NA	NA
ERR1008652	Wyres et al.	Australia	2013	human	wound	wound	infection	16703526	KpI	CG323	323	-	-	NA	NA	NA	NA	NA	NA	NA	NA	-	NA	NA	NA
ERR1008653	Wyres et al.	Australia	2013	human	urine	urine	infection	16703527	KpI	CG323	323	-	-	NA	NA	NA	NA	NA	NA	NA	NA	-	NA	NA	NA
ERR1008670	Wyres et al.	Australia	2013	human	urine	urine	infection	16703544	KpI	CG323	323	-	-	NA	NA	NA	NA	NA	NA	NA	NA	-	NA	NA	NA
ERR1008674	Wyres et al.	Australia	2013	human	BAL	respiratory	infection	16703548	KpI	CG323	323	-	-	NA	NA	NA	NA	NA	NA	NA	NA	-	NA	NA	NA
ERR1008692	Wyres et al.	Australia	2013	human	wound	wound	infection	16703566	KpI	CG323	323	-	-	NA	NA	NA	NA	NA	NA	NA	NA	-	NA	NA	NA
ERR1008705	Wyres et al.	Australia	2013	human	urine	urine	infection	16703580	KpI	CG323	323	-	-	NA	NA	NA	NA	NA	NA	NA	NA	-	NA	NA	NA
ERR1008723	Wyres et al.	Australia	2013	human	sputum	respiratory	infection	16703713	KpI	CG323	323	-	-	NA	NA	NA	NA	NA	NA	NA	NA	-	NA	NA	NA
ERR1023628	Wyres et al.	Australia	2013	human	rectal swab	intestinal	carriage	1685211	KpI	CG323	323	-	-	NA	NA	NA	NA	NA	NA	NA	NA	-	NA	NA	NA
ERR1023631	Wyres et al.	Australia	2013	human	rectal swab	intestinal	carriage	1685214	KpI	CG323	323	-	-	NA	NA	NA	NA	NA	NA	NA	NA	-	NA	NA	NA
ERR1023739	Wyres et al.	Australia	2013	human	fluid	fluid	infection	16870725	KpI	CG323	323	-	-	NA	NA	NA	NA	NA	NA	NA	NA	-	NA	NA	NA
ERR1023751	Wyres et al.	Australia	2013	human	urine	urine	infection	16870739	KpI	CG323	323	-	-	NA	NA	NA	NA	NA	NA	NA	NA	-	NA	NA	NA
ERR1023783	Wyres et al.	Australia	2013	human	BAL	respiratory	infection	16870771	KpI	CG323	323	-	-	NA	NA	NA	NA	NA	NA	NA	NA	-	NA	NA	NA
ERR1008779	Wyres et al.	Australia	2014	human	urine	urine	infection	16703770	KpI	CG323	323	-	-	NA	NA	NA	NA	NA	NA	NA	NA	-	NA	NA	NA
ERR1008781	Wyres et al.	Australia	2014	human	urine	urine	infection	16703772	KpI	CG323	323	-	-	NA	NA	NA	NA	NA	NA	NA	NA	-	NA	NA	NA
ERR1023674	Wyres et al.	Australia	2014	human	rectal swab	intestinal	carriage	16852148	KpI	CG323	323	-	-	NA	NA	NA	NA	NA	NA	NA	NA	-	NA	NA	NA
ERR1023685	Wyres et al.	Australia	2014	human	rectal swab	intestinal	carriage	16852159	KpI	CG323	323	-	-	NA	NA	NA	NA	NA	NA	NA	NA	-	NA	NA	NA
ERR1023692	Wyres et al.	Australia	2014	human	rectal swab	intestinal	carriage	16852166	KpI	CG323	323	-	-	NA	NA	NA	NA	NA	NA	NA	NA	-	NA	NA	NA
ERR1215632	Wyres et al.	Australia	2014	human	rectal swab	intestinal	carriage	18090325	KpI	CG323	323	-	-	NA	NA	NA	NA	NA	NA	NA	NA	-	NA	NA	NA
SRR5082444	Wyres et al.	Australia	2014	human	sputum	respiratory	infection	AUS3485	KpI	CG323	323	-	-	NA	NA	NA	NA	NA	NA	NA	NA	-	NA	NA	NA
SRR5082446	Wyres et al.	Australia	2014	human	rectal swab	intestinal	carriage	AH0424	KpI	CG323	323	-	-	NA	NA	NA	NA	NA	NA	NA	NA	-	NA	NA	NA
SRR5082454	Wyres et al.	Australia	2014	human	BAL	respiratory	infection	AUS3501	KpI	CG323	323	-	-	NA	NA	NA	NA	NA	NA	NA	NA	-	NA	NA	NA
SRR5082466	Wyres et al.	Australia	2014	human	rectal swab	intestinal	carriage	AUS3475	KpI	CG323	323	-	-	NA	NA	NA	NA	NA	NA	NA	NA	-	NA	NA	NA
SRR5082467	Wyres et al.	Australia	2014	human	rectal swab	intestinal	carriage	AUS3477	KpI	CG323	323	-	-	NA	NA	NA	NA	NA	NA	NA	NA	-	NA	NA	NA
SRR5082474	Wyres et al.	Australia	2014	human	rectal swab	intestinal	carriage	AUS3478	KpI	CG323	323	-	-	NA	NA	NA	NA	NA	NA	NA	NA	-	NA	NA	NA
SRR5082480	Wyres et al.	Australia	2014	human	rectal swab	intestinal	carriage	AUS3479	KpI	CG323	323	-	-	NA	NA	NA	NA	NA	NA	NA	NA	-	NA	NA	NA
SRR5082487	Wyres et al.	Australia	2014	human	rectal swab	intestinal	carriage	AH0255	KpI	CG323	323	-	-	NA	NA	NA	NA	NA	NA	NA	NA	-	NA	NA	NA
72407.9	PATRIC	South Africa	unknown	human	unknown	unknown	unknown	ST323:941530379	KpI	CG323	323	-	-	NA	NA	NA	NA	NA	NA	NA	NA	-	NA	NA	NA
573.188	PATRIC	Israel	2005	human	blood	blood_sterile	infection	B199	KpI	n/a	327	ybt	-	3	96	ICEKp4	absent	10	NA	NA	NA	-	0	0	0
ERR025503	Holt et al.	Vietnam	2006	human	intestinal	intestinal	carriage	EW-33-R-MAC-2	KpI	n/a	327	-	-	NA	NA	NA	NA	NA	NA	NA	NA	-	NA	NA	NA
573.168	PATRIC	USA	2013	human	BAL	respiratory	infection	1183_KPNE	KpI	n/a	327	-	-	NA	NA	NA	NA	NA	NA	NA	NA	-	NA	NA	NA
SRR1561348	Bowers et al.	USA	2001	human	unknown	unknown	unknown	US-PA-2001	KpII	n/a	334	-	-	NA	NA	NA	NA	NA	NA	NA	NA	-	NA	NA	NA
ERR025488	Holt et al.	Vietnam	2005	human	intestinal	intestinal	infection	K268An	KpII	n/a	334	-	-	NA	NA	NA	NA	NA	NA	NA	NA	-	NA	NA	NA
SRR1508859	Stoesser et al. 2014	Nepal	2012	human	blood	blood_sterile	infection	H1361	KpI	CG17/20	336	ybt	-	4	230	ICEKp11	present	15	NA	NA	NA	-	0	0	0
SRR1508860	Stoesser et al. 2014	Nepal	2012	human	blood	blood_sterile	infection	H1360	KpI	CG17/20	336	ybt	-	4	230	ICEKp11	present	15	NA	NA	NA	-	0	0	0
SRR1508873	Stoesser et al. 2014	Nepal	2011	human	blood	blood_sterile	infection	H1271	KpI	CG17/20	336	ybt	-	1	167	ICEKp9	absent	8	NA	NA	NA	-	0	0	0
SRR1508857	Stoesser et al. 2014	Nepal	2011	human	blood	blood_sterile	infection	H1267	KpI	CG17/20	336	ybt	-	1	166	ICEKp9	absent	8	NA	NA	NA	-	0	0	0
SRR1508872	Stoesser et al. 2014	Nepal	2011	human	blood	blood_sterile	infection	H1263	KpI	CG17/20	336	ybt	-	1	166	ICEKp9	absent	8	NA	NA	NA	-	0	0	0
SRR1508874	Stoesser et al. 2014	Nepal	2011	human	blood	blood_sterile	infection	H1277	KpI	CG17/20	336	ybt	-	1	166	ICEKp9	absent	8	NA	NA	NA	-	0	0	0
SRR1508876	Stoesser et al. 2014	Nepal	2011	human	blood	blood_sterile	infection	H1265	KpI	CG17/20	336	ybt	-	1	166	ICEKp9	absent	8	NA	NA	NA	-	0	0	0
ERR1023861	Wyres et al.	Australia	2013	human	urine	urine	infection	16870866	KpI	CG17/20	336	-	-	NA	NA	NA	NA	NA	NA	NA	NA	-	NA	NA	NA
ERR349805	Chung et al.	Nepal	2012	human	urine	urine	infection	320	KpI	CG258	340	ybt	-	4	277	ICEKp12	present	16	NA	NA	NA	-	0	0	0
ERR1008700	Wyres et al.	Australia	2013	human	urine	urine	infection	16703575	KpI	CG258	340	ybt	-	4	277	ICEKp12	present	16	NA	NA	NA	-	0	0	0
SRR5082456	Wyres et al.	Australia	2013	human	rectal swab	intestinal	carriage	AH0095	KpI	CG258	340	ybt	-	4	277	ICEKp12	present	16	NA	NA	NA	-	0	0	0
SRR5082491	Wyres et al.	Australia	2013	human	CSF	blood_sterile	infection	AUS3483	KpI	CG258	340	ybt	-	4	277	ICEKp12	present	16	NA	NA	NA	-	0	0	0
ERR1008735	Wyres et al.	Australia	2014	human	urine	urine	infection	16703725	KpI	CG258	340	ybt	-	4	278	ICEKp12	present	16	NA	NA	NA	-	0	0	0
ERR1008737	Wyres et al.	Australia	2014	human	urine	urine	infection	16703727	KpI	CG258	340	ybt	-	4	277	ICEKp12	present	16	NA	NA	NA	-	0	0	0
SRR1561237	Bowers et al.	Israel	2007	human	unknown	unknown	unknown	Israel-2007c	KpI	CG258	340	-	-	NA	NA	NA	NA	NA	NA	NA	NA	-	NA	NA	NA
SRR1561295	Bowers et al.	USA	2007	human	unknown	unknown	unknown	US-CA-2007a	KpI	CG258	340	-	-	NA	NA	NA	NA	NA	NA	NA	NA	-	NA	NA	NA
SRR1508882	Stoesser et al. 2014	Nepal	2008	human	Blood or urine	blood_sterile	infection	C5250	KpI	CG258	340	-	-	NA	NA	NA	NA	NA	NA	NA	NA	-	NA	NA	NA
SRR1508883	Stoesser et al. 2014	Nepal	2008	human	Blood or urine	blood_sterile	infection	C5243	KpI	CG258	340	-	-	NA	NA	NA	NA	NA	NA	NA	NA	-	NA	NA	NA
SRR1561287	Bowers et al.	Thailand	2008	human	unknown	unknown	unknown	Thailand-2008d	KpI	CG258	340	-	-	NA	NA	NA	NA	NA	NA	NA	NA	-	NA	NA	NA
SRR1561289	Bowers et al.	Thailand	2008	human	unknown	unknown	unknown	Thailand-2008f	KpI	CG258	340	-	-	NA	NA	NA	NA	NA	NA	NA	NA	-	NA	NA	NA
SRR1561290	Bowers et al.	Thailand	2008	human	unknown	unknown	unknown	Thailand-2008g	KpI	CG258	340	-	-	NA	NA	NA	NA	NA	NA	NA	NA	-	NA	NA	NA
SRR1561291	Bowers et al.	Thailand	2008	human	unknown	unknown	unknown	Thailand-2008h	KpI	CG258	340	-	-	NA	NA	NA	NA	NA	NA	NA	NA	-	NA	NA	NA
SRR1561292	Bowers et al.	Thailand	2008	human	unknown	unknown	unknown	Thailand-2008i	KpI	CG258	340	-	-	NA	NA	NA	NA	NA	NA	NA	NA	-	NA	NA	NA
ERR562356	Bialek et al.	France	2009	human	urine	urine	infection	SB4450	KpI	CG258	340	-	-	NA	NA	NA	NA	NA	NA	NA	NA	?	NA	NA	NA
SRR1561206	Bowers et al.	Brazil	2010	human	unknown	unknown	unknown	Brazil-2010a	KpI	CG258	340	-	-	NA	NA	NA	NA	NA	NA	NA	NA	-	NA	NA	NA
SRR1561207	Bowers et al.	Brazil	2010	human	unknown	unknown	unknown	Brazil-2010b	KpI	CG258	340	-	-	NA	NA	NA	NA	NA	NA	NA	NA	-	NA	NA	NA
ERR349768	Chung et al.	Nepal	2012	human	Pus	abscess_pus	infection	136	KpI	CG258	340	-	-	NA	NA	NA	NA	NA	NA	NA	NA	-	NA	NA	NA
ERR349834	Chung et al.	Nepal	2012	human	Catheter tip	catheter	unknown	524	KpI	CG258	340	-	-	NA	NA	NA	NA	NA	NA	NA	NA	-	NA	NA	NA
ERR1023740	Wyres et al.	Australia	2013	human	urine	urine	infection	16870726	KpI	n/a	345	-	-	NA	NA	NA	NA	NA	NA	NA	NA	-	NA	NA	NA
ERR1023659	Wyres et al.	Australia	2014	human	rectal swab	intestinal	carriage	16852133	KpI	n/a	345	-	-	NA	NA	NA	NA	NA	NA	NA	NA	-	NA	NA	NA
ERR1023819	Wyres et al.	Australia	2013	human	urine	urine	infection	16870824	KpIII	n/a	347	-	-	NA	NA	NA	NA	NA	NA	NA	NA	-	NA	NA	NA
ERR1035984	Wyres et al.	Australia	2013	human	B/W	respiratory	infection	16870879	KpIII	n/a	347	-	-	NA	NA	NA	NA	NA	NA	NA	NA	-	NA	NA	NA
ERR1008792	Wyres et al.	Australia	2014	human	wound	wound	infection	16703784	KpIII	n/a	347	-	-	NA	NA	NA	NA	NA	NA	NA	NA	-	NA	NA	NA
ERR1015285	Wyres et al.	Australia	2014	human	wound	wound	infection	1678065	KpIII	n/a	347	-	-	NA	NA	NA	NA	NA	NA	NA	NA	-	NA	NA	NA
ERR276925	Stoesser et al. 2013	UK	2011	human	unknown	unknown	unknown	unknown	KpI	n/a	348	-	-	NA	NA	NA	NA	NA	NA	NA	NA	-	NA	NA	NA
NCTC13442	NCTC	unknown	unknown	unknown	unknown	unknown	unknown	CCUG 68727	KpI	n/a	353	ybt	-	1	85	ICEKp4	absent	10	NA	NA	NA	-	1	0	1
ERR314550	Ellington et al.	UK	2012	human	sputum	respiratory	unknown	unknown	KpI	n/a	353	ybt	-	1	84	ICEKp4	absent	10	NA	NA	NA	-	0	0	0
ERR314538	Ellington et al.	UK	unknown	human	unknown	unknown	unknown	unknown	KpI	n/a	353	ybt	-	1	84	ICEKp4	absent	10	NA	NA	NA	-	0	0	0
ERR314553	Ellington et al.	UK	unknown	human	unknown	unknown	unknown	unknown	KpI	n/a	353	ybt	-	1	84	ICEKp4	absent	10	NA	NA	NA	-	0	0	0
ERR314554	Ellington et al.	UK	unknown	human	unknown	unknown	unknown	unknown	KpI	n/a	353	ybt	-	1	84	ICEKp4	absent	10	NA	NA	NA	-	0	0	0
ERR1215611	Wyres et al.	Australia	2013	human	urine	urine	infection	1809034	KpIII	n/a	355	-	-	NA	NA	NA	NA	NA	NA	NA	NA	-	NA	NA	NA
ERR1023668	Wyres et al.	Australia	2014	human	rectal swab	intestinal	carriage	16852142	KpIII	n/a	355	-	-	NA	NA	NA	NA	NA	NA	NA	NA	-	NA	NA	NA
SRR2098813	Davis et al.	USA	2012	human	Clinical	unknown	infection	Kpn0060	KpIII	n/a	360	-	-	NA	NA	NA	NA	NA	NA	NA	NA	-	NA	NA	NA
ERR1008682	Wyres et al.	Australia	2013	human	urine	urine	infection	16703556	KpIII	n/a	360	-	-	NA	NA	NA	NA	NA	NA	NA	NA	-	NA	NA	NA
ERR1015303	Wyres et al.	Australia	2013	human	rectal swab	intestinal	carriage	16780624	KpIII	n/a	360	-	-	NA	NA	NA	NA	NA	NA	NA	NA	-	NA	NA	NA
ERR1023769	Wyres et al.	Australia	2013	human	urine	urine	infection	16870757	KpIII	n/a	360	-	-	NA	NA	NA	NA	NA	NA	NA	NA	-	NA	NA	NA
SRR5082358	Lee et al.	Singapore	2013-2015	human	liver abscess	liver	infection	TTSH0	KpI	CG86	373	ybt	-	3	202	ICEKp3	absent	9	NA	NA	NA	-	0	0	0
1.37969e+06	PATRIC	unknown	unknown	unknown	unknown	unknown	unknown	T69	KpI	CG65	375	ybt	-	?	12	?	absent	5	NA	NA	NA	-	0	0	0
ERR560518	Bialek et al.	France	2008	human	ascitic fluid	intestinal	infection	SB4537	KpI	CG65	375	-	-	NA	NA	NA	NA	NA	NA	NA	NA	-	NA	NA	NA
ERR276982	Stoesser et al. 2013	UK	2011	human	unknown	unknown	unknown	unknown	KpI	CG65	375	-	-	NA	NA	NA	NA	NA	NA	NA	NA	-	NA	NA	NA
573.148	PATRIC	Germany	2014	unknown	unknown	unknown	unknown	DSM 2026	KpI	CG65	375	-	-	NA	NA	NA	NA	NA	NA	NA	NA	-	NA	NA	NA
1.04957e+06	PATRIC	unknown	unknown	unknown	unknown	unknown	unknown	KCTC 2242	KpI	CG65	375	-	-	NA	NA	NA	NA	NA	NA	NA	NA	-	NA	NA	NA
1.22668e+06	PATRIC	unknown	unknown	unknown	NCIB 418	unknown	unknown	Ecl8	KpI	CG65	375	-	-	NA	NA	NA	NA	NA	NA	NA	NA	-	NA	NA	NA
ERR720259	Struve et al.	USA	unknown	unknown	unknown	unknown	unknown	TG21587	KpI	CG65	375	-	-	NA	NA	NA	NA	NA	NA	NA	NA	-	NA	NA	NA
NCTC11228	NCTC	unknown	unknown	unknown	unknown	unknown	unknown	ATCC 29665	KpI	CG65	375	-	-	NA	NA	NA	NA	NA	NA	NA	NA	-	NA	NA	NA
SRR1561238	Bowers et al.	Israel	2007	human	unknown	unknown	unknown	Israel-2007d	KpI	n/a	376	-	-	NA	NA	NA	NA	NA	NA	NA	NA	-	NA	NA	NA
ERR314564	Ellington et al.	UK	2007	human	blood	blood_sterile	unknown	unknown	KpI	n/a	378	-	-	NA	NA	NA	NA	NA	NA	NA	NA	-	NA	NA	NA
ERR314563	Ellington et al.	UK	unknown	human	unknown	unknown	unknown	unknown	KpI	n/a	378	-	-	NA	NA	NA	NA	NA	NA	NA	NA	-	NA	NA	NA
SRR1166958	Deleo et al.	USA	2009	human	sputum	respiratory	infection	1760_ST379	KpI	CG258	379	-	-	NA	NA	NA	NA	NA	NA	NA	NA	-	NA	NA	NA
SRR1166961	Deleo et al.	USA	2009	human	unknown	unknown	infection	1763_ST379	KpI	CG258	379	-	-	NA	NA	NA	NA	NA	NA	NA	NA	-	NA	NA	NA
SRR1166965	Deleo et al.	USA	2009	human	unknown	unknown	infection	1767_ST379	KpI	CG258	379	-	-	NA	NA	NA	NA	NA	NA	NA	NA	-	NA	NA	NA
SRR1166966	Deleo et al.	USA	2009	human	unknown	unknown	infection	1768_ST379	KpI	CG258	379	-	-	NA	NA	NA	NA	NA	NA	NA	NA	-	NA	NA	NA
573.172	PATRIC	USA	2013	human	blood	blood_sterile	infection	913_KPNE	KpI	CG380	380	ybt	-	?	143	?	?	14	NA	NA	NA	-	0	1	1
573.172	PATRIC	USA	2013	human	BAL	respiratory	unknown	930_KPNE	KpI	CG380	380	ybt	-	?	143	?	?	14	NA	NA	NA	present - 2	0	1	1
573.189	PATRIC	USA	2013	human	BAL	respiratory	unknown	912_KPNE	KpI	CG380	380	ybt	-	?	143	?	?	14	NA	NA	NA	present - 2	0	1	1
ERR560507	Bialek et al.	France	2008	human	blood	blood_sterile	infection	SB4386	KpI	CG380	380	ybt	clb	?	EXCLUDED	EXCLUDED	EXCLUDED	EXCLUDED	EXCLUDED	EXCLUDED	EXCLUDED	present - 3	EXCLUDED	EXCLUDED	EXCLUDED
SRR2098817	Davis et al.	USA	2012	human	Clinical	unknown	infection	Kpn0061	KpI	CG380	380	ybt	-	?	EXCLUDED	EXCLUDED	EXCLUDED	EXCLUDED	EXCLUDED	EXCLUDED	EXCLUDED	?	EXCLUDED	EXCLUDED	EXCLUDED
ERR560520	Bialek et al.	France	2008	human	blood	blood_sterile	infection	SB4539	KpI	CG380	380	ybt	clb	1	2	ICEKp10	present	12	1	yes	no	present - 3	0	0	0
ERR560516	Bialek et al.	France	2010	human	blood	blood_sterile	infection	SB4533	KpI	CG380	380	ybt	clb	?	4	ICEKp10	absent	12	1	yes	no	present - 3	0	0	0
ERR560517	Bialek et al.	France	2010	human	blood	blood_sterile	infection	SB4534	KpI	CG380	380	ybt	clb	2/3?	1	ICEKp10	present	12	1	yes	?	-	0	0	0
1.37969e+06	PATRIC	unknown	unknown	unknown	unknown	unknown	unknown	BJ1-GA	KpI	CG380	380	ybt	clb	?	1	ICEKp10	present	12	1	?	?	present - 3?	0	0	0
ERR276971	Stoesser et al. 2013	UK	2011	human	unknown	unknown	unknown	unknown	KpI	CG380	380	ybt	-	1	279	ICEKp12	present	16	NA	NA	NA	-	0	1	1
SRR2098675	Davis et al.	USA	2012	human	Clinical	unknown	infection	Kpn0079	KpI	CG380	380	ybt	-	4	143	ICEKp12	present	14	NA	NA	NA	present - 2	0	1	1
SRR2098676	Davis et al.	USA	2012	human	Clinical	unknown	infection	Kpn0065	KpI	CG380	380	ybt	-	4	143	ICEKp12	present	14	NA	NA	NA	present - 2	0	1	1
SRR5082356	Lee et al.	Singapore	2013-2015	human	liver abscess	liver	infection	TTSH1	KpI	CG380	380	-	-	NA	NA	NA	NA	NA	NA	NA	NA	present - 2	NA	NA	NA
NCTC9601	NCTC	UK	1954	unknown	nose	respiratory	unknown	Poynter	KpI	CG90	381	ybt	-	1	77	?	present	10	NA	NA	NA	-	1	0	1
NCTC8895	NCTC	unknown	1952	human	sputum	respiratory	unknown	IPSWICH 1867	KpI	CG90	381	ybt	-	1	76	?	present	10	NA	NA	NA	-	0	0	0
ERR560503	Bialek et al.	France	2009	human	unknown	unknown	infection	SB4312	KpI	n/a	382	ybt	clb	?	EXCLUDED	EXCLUDED	EXCLUDED	EXCLUDED	EXCLUDED	EXCLUDED	EXCLUDED	-	EXCLUDED	EXCLUDED	EXCLUDED
ERR1023677	Wyres et al.	Australia	2014	human	rectal swab	intestinal	carriage	16852151	KpIII	n/a	386	-	-	NA	NA	NA	NA	NA	NA	NA	NA	-	NA	NA	NA
573.137	PATRIC	Colombia	2012	human	Bodily fluid	fluid	unknown	6234	KpI	CG147	392	-	-	NA	NA	NA	NA	NA	NA	NA	NA	-	NA	NA	NA
1.32837e+06	PATRIC	USA	2012	human	bile	bile	infection	MGH 35	KpI	CG147	392	-	-	NA	NA	NA	NA	NA	NA	NA	NA	-	NA	NA	NA
72407.8	PATRIC	USA	2013	human	urine	urine	infection	KPNIH31	KpI	CG147	392	-	-	NA	NA	NA	NA	NA	NA	NA	NA	-	NA	NA	NA
573.164	PATRIC	unknown	2014	human	unknown	unknown	unknown	MGH89	KpI	CG147	392	-	-	NA	NA	NA	NA	NA	NA	NA	NA	-	NA	NA	NA
ERR025564	Holt et al.	Vietnam	2005	human	intestinal	intestinal	carriage	K242An	KpI	CG258	395	-	-	NA	NA	NA	NA	NA	NA	NA	NA	-	NA	NA	NA
573.136	PATRIC	USA	2006	human	wound	wound	infection	101488	KpI	CG258	395	-	-	NA	NA	NA	NA	NA	NA	NA	NA	-	NA	NA	NA
1.07449e+06	PATRIC	Netherlands	2011	human	unknown	unknown	unknown	1191100241	KpI	CG258	395	-	-	NA	NA	NA	NA	NA	NA	NA	NA	-	NA	NA	NA
573.135	PATRIC	USA	2012	human	urine	urine	infection	unknown	KpI	CG258	395	-	-	NA	NA	NA	NA	NA	NA	NA	NA	-	NA	NA	NA
573.141	PATRIC	Italy	2013	human	unknown	unknown	unknown	39AVR	KpI	CG258	395	-	-	NA	NA	NA	NA	NA	NA	NA	NA	-	NA	NA	NA
573.142	PATRIC	Italy	2013	human	unknown	unknown	unknown	46AVR	KpI	CG258	395	-	-	NA	NA	NA	NA	NA	NA	NA	NA	-	NA	NA	NA
ERR025554	Holt et al.	Vietnam	2005	human	intestinal	intestinal	carriage	K261An	KpI	n/a	399	-	-	NA	NA	NA	NA	NA	NA	NA	NA	-	NA	NA	NA
SRR5082372	Lee et al.	Singapore	2013-2015	human	liver abscess	liver	infection	NUH11	KpI	n/a	399	-	-	NA	NA	NA	NA	NA	NA	NA	NA	-	NA	NA	NA
573.145	PATRIC	Italy	2012	human	unknown	unknown	unknown	82RE	KpI	n/a	405	ybt	-	1	312	?	present	no lineage	NA	NA	NA	present - 2	0	0	0
573.141	PATRIC	Italy	2013	human	unknown	unknown	unknown	34AVR	KpI	n/a	405	ybt	-	3	160	?	absent	no lineage	NA	NA	NA	present - 2	0	0	0
573.154	PATRIC	USA	2014	human	unknown	unknown	unknown	CHS121	KpI	n/a	405	-	-	NA	NA	NA	NA	NA	NA	NA	NA	present - 4	NA	NA	NA
ERR1008704	Wyres et al.	Australia	2013	human	urine	urine	infection	16703579	KpI	n/a	412	ybt	-	3	92	ICEKp4	absent	10	NA	NA	NA	-	0	0	0
ERR1023820	Wyres et al.	Australia	2013	human	urine	urine	infection	16870825	KpI	n/a	412	-	-	NA	NA	NA	NA	NA	NA	NA	NA	-	NA	NA	NA
SRR5082453	Wyres et al.	Australia	2014	human	wound	wound	infection	AUS3507	KpI	n/a	412	-	-	NA	NA	NA	NA	NA	NA	NA	NA	-	NA	NA	NA
SRR5082476	Wyres et al.	Australia	2014	human	rectal swab	intestinal	carriage	AH0549	KpI	n/a	412	-	-	NA	NA	NA	NA	NA	NA	NA	NA	-	NA	NA	NA
ERR1023832	Wyres et al.	Australia	2013	human	urine	urine	infection	16870837	KpII	n/a	414	-	-	NA	NA	NA	NA	NA	NA	NA	NA	-	NA	NA	NA
ERR1023859	Wyres et al.	Australia	2013	human	urine	urine	infection	16870864	KpII	n/a	414	-	-	NA	NA	NA	NA	NA	NA	NA	NA	-	NA	NA	NA
ERR1015319	Wyres et al.	Australia	2013	human	rectal swab	intestinal	carriage	16780642	KpII	n/a	414	-	-	NA	NA	NA	NA	NA	NA	NA	NA	-	NA	NA	NA
NCTC9143	NCTC	Denmark	1952	human	urine	urine	unknown	2813/50	KpI	n/a	416	ybt	clb	4	289	ICEKp10	present	17	3	no	yes - clbB	-	0	0	0
ERR720250	Struve et al.	USA	1999	human	respiratory tract	respiratory	unknown	TG12357	KpI	n/a	416	-	-	NA	NA	NA	NA	NA	NA	NA	NA	-	NA	NA	NA
ERR720251	Struve et al.	USA	1999	human	respiratory tract	respiratory	unknown	TG12366	KpI	n/a	416	-	-	NA	NA	NA	NA	NA	NA	NA	NA	-	NA	NA	NA
ERR732499	Struve et al.	USA	2000	human	respiratory tract	respiratory	unknown	TG12369	KpI	n/a	416	-	-	NA	NA	NA	NA	NA	NA	NA	NA	-	NA	NA	NA
ERR025475	Holt et al.	Vietnam	2004	human	respiratory	respiratory	infection	UV1172	KpI	n/a	416	-	-	NA	NA	NA	NA	NA	NA	NA	NA	-	NA	NA	NA
ERR025477	Holt et al.	Vietnam	2004	human	respiratory	respiratory	carriage	K53N	KpI	n/a	416	-	-	NA	NA	NA	NA	NA	NA	NA	NA	-	NA	NA	NA
ERR025486	Holt et al.	Vietnam	2004	human	respiratory	respiratory	carriage	K35N	KpI	n/a	416	-	-	NA	NA	NA	NA	NA	NA	NA	NA	-	NA	NA	NA
573.143	PATRIC	Italy	2013	human	unknown	unknown	unknown	66BO	KpI	n/a	416	-	-	NA	NA	NA	NA	NA	NA	NA	NA	-	NA	NA	NA
SRR1166954	Deleo et al.	USA	2007	human	unknown	unknown	infection	1756_ST418	KpI	CG258	418	-	-	NA	NA	NA	NA	NA	NA	NA	NA	-	NA	NA	NA
ERR1015284	Wyres et al.	Australia	2014	human	sputum	respiratory	infection	1678064	KpI	CG133	420	ybt	-	4	69	ICEKp3	absent	9	NA	NA	NA	-	0	0	0
NCTC9140	NCTC	Denmark	1952	human	urine	urine	unknown	889/50	KpI	CG133	420	-	-	NA	NA	NA	NA	NA	NA	NA	NA	-	NA	NA	NA
1.30695e+06	PATRIC	China	2012	human	blood	blood_sterile	infection	unknown	KpII	n/a	421	-	-	NA	NA	NA	NA	NA	NA	NA	NA	-	NA	NA	NA
ERR276972	Stoesser et al. 2013	UK	2011	human	unknown	unknown	unknown	unknown	KpI	n/a	432	-	-	NA	NA	NA	NA	NA	NA	NA	NA	-	NA	NA	NA
573.152	PATRIC	USA	2014	human	unknown	unknown	unknown	CHS107	KpI	n/a	432	-	-	NA	NA	NA	NA	NA	NA	NA	NA	-	NA	NA	NA
SRR2098679	Davis et al.	USA	2012	human	Clinical	unknown	infection	Kpn0078	KpI	CG36	433	-	-	NA	NA	NA	NA	NA	NA	NA	NA	-	NA	NA	NA
SRR2098764	Davis et al.	USA	2012	turkey	Food	Food	NA	Kpn0012	KpI	n/a	435	-	-	NA	NA	NA	NA	NA	NA	NA	NA	-	NA	NA	NA
SRR2098766	Davis et al.	USA	2012	turkey	Food	Food	NA	Kpn0014	KpI	n/a	435	-	-	NA	NA	NA	NA	NA	NA	NA	NA	-	NA	NA	NA
1.40017e+06	PATRIC	USA	unknown	human	urine	urine	infection	UCI 17	KpI	CG258	437	ybt	clb	3	295	ICEKp10	present	17	3	yes	yes - clbC, clbF, clbQ	-	0	0	0
SRR1561202	Bowers et al.	Brazil	2008	human	unknown	unknown	unknown	Brazil-2008a	KpI	CG258	437	-	-	NA	NA	NA	NA	NA	NA	NA	NA	-	NA	NA	NA
SRR1561203	Bowers et al.	Brazil	2008	human	unknown	unknown	unknown	Brazil-2008b	KpI	CG258	437	-	-	NA	NA	NA	NA	NA	NA	NA	NA	-	NA	NA	NA
SRR1561232	Bowers et al.	India	2008	human	unknown	unknown	unknown	India-2008b	KpI	CG258	437	-	-	NA	NA	NA	NA	NA	NA	NA	NA	-	NA	NA	NA
SRR1561233	Bowers et al.	India	2008	human	unknown	unknown	unknown	India-2008c	KpI	CG258	437	-	-	NA	NA	NA	NA	NA	NA	NA	NA	-	NA	NA	NA
SRR1561205	Bowers et al.	Brazil	2009	human	unknown	unknown	unknown	Brazil-2009b	KpI	CG258	437	-	-	NA	NA	NA	NA	NA	NA	NA	NA	-	NA	NA	NA
ERR276930	Stoesser et al. 2013	UK	2011	human	unknown	unknown	unknown	unknown	KpI	CG258	437	-	-	NA	NA	NA	NA	NA	NA	NA	NA	-	NA	NA	NA
ERR1023777	Wyres et al.	Australia	2013	human	urine	urine	infection	16870765	KpI	CG258	437	-	-	NA	NA	NA	NA	NA	NA	NA	NA	-	NA	NA	NA
573.149	PATRIC	USA	2014	human	sputum	respiratory	infection	ST-437	KpI	CG258	437	-	-	NA	NA	NA	NA	NA	NA	NA	NA	-	NA	NA	NA
ERR349848	Chung et al.	Nepal	2012	human	blood	blood_sterile	infection	573	KpI	n/a	441	ybt	-	3	174	ICEKp3	absent	9	NA	NA	NA	-	0	0	0
1.12386e+06	PATRIC	Brazil	2009	human	blood	blood_sterile	infection	Kp13	KpI	n/a	442	ybt	-	4	223	ICEKp5	absent	no lineage	NA	NA	NA	-	0	0	0
ERR025620	Holt et al.	USA	2006	bovine	sterile	blood_sterile	infection	QMP Z4-702	KpI	n/a	442	-	-	NA	NA	NA	NA	NA	NA	NA	NA	-	NA	NA	NA
573.166	PATRIC	unknown	2014	human	unknown	unknown	unknown	BIDMC88	KpIII	n/a	454	-	-	NA	NA	NA	NA	NA	NA	NA	NA	-	NA	NA	NA
ERR1008696	Wyres et al.	Australia	2013	human	urine	urine	infection	16703571	KpI	n/a	458	-	-	NA	NA	NA	NA	NA	NA	NA	NA	-	NA	NA	NA
ERR727148	Struve et al.	USA	2010	human	urine	urine	unknown	TG21950	KpI	n/a	461	-	-	NA	NA	NA	NA	NA	NA	NA	NA	-	NA	NA	NA
ERR720261	Struve et al.	USA	2011	human	blood	blood_sterile	infection	TG21974	KpI	n/a	461	-	-	NA	NA	NA	NA	NA	NA	NA	NA	-	NA	NA	NA
573.169	PATRIC	USA	2012	human	sputum	respiratory	infection	570_KPNE	KpI	n/a	461	-	-	NA	NA	NA	NA	NA	NA	NA	NA	-	NA	NA	NA
ERR1023629	Wyres et al.	Australia	2013	human	rectal swab	intestinal	carriage	1685212	KpI	n/a	461	-	-	NA	NA	NA	NA	NA	NA	NA	NA	-	NA	NA	NA
ERR1215621	Wyres et al.	Australia	2013	human	rectal swab	intestinal	carriage	18090314	KpI	n/a	461	-	-	NA	NA	NA	NA	NA	NA	NA	NA	-	NA	NA	NA
ERR1008754	Wyres et al.	Australia	2014	human	urine	urine	infection	16703745	KpI	n/a	461	-	-	NA	NA	NA	NA	NA	NA	NA	NA	-	NA	NA	NA
SRR5082398	Wyres et al.	unknown	unknown	unknown	unknown	unknown	unknown	unknown	KpI	n/a	461	-	-	NA	NA	NA	NA	NA	NA	NA	NA	-	NA	NA	NA
573.143	PATRIC	Italy	2012	human	unknown	unknown	unknown	55BG	KpI	CG35	466	ybt	-	3	100	ICEKp4	absent	10	NA	NA	NA	present - 2	0	0	0
1.32837e+06	PATRIC	USA	2012	human	urine	urine	infection	MGH 36	KpI	CG35	466	ybt	-	3	95	ICEKp4	absent	10	NA	NA	NA	present - 2	0	0	0
573.14	PATRIC	Italy	2013	human	unknown	unknown	unknown	32AVR	KpI	CG35	466	ybt	-	3	94	ICEKp4	absent	10	NA	NA	NA	present - 2	0	0	0
ERR314527	Ellington et al.	UK	2012	human	urine	urine	unknown	unknown	KpI	n/a	471	-	-	NA	NA	NA	NA	NA	NA	NA	NA	-	NA	NA	NA
SRR1508865	Stoesser et al. 2014	Nepal	2012	human	blood	blood_sterile	infection	H1438	KpI	n/a	478	-	-	NA	NA	NA	NA	NA	NA	NA	NA	-	NA	NA	NA
ERR1023824	Wyres et al.	Australia	2013	human	sputum	respiratory	infection	16870829	KpII	n/a	480	-	-	NA	NA	NA	NA	NA	NA	NA	NA	-	NA	NA	NA
ERR1023833	Wyres et al.	Australia	2013	human	wound	wound	infection	16870838	KpII	n/a	480	-	-	NA	NA	NA	NA	NA	NA	NA	NA	-	NA	NA	NA
ERR025997	Holt et al.	Indonesia	2005	human	sterile	blood_sterile	infection	1993	KpI	n/a	482	-	-	NA	NA	NA	NA	NA	NA	NA	NA	-	NA	NA	NA
ERR257611	Ellington et al.	UK	2009	human	blood	blood_sterile	infection	unknown	KpI	CG45	485	ybt	-	4	155	?	absent	14	NA	NA	NA	-	0	0	0
573.138	PATRIC	Australia	2014	human	urine	urine	infection	ST485	KpI	CG45	485	ybt	-	4	302	ICEKp2	absent	13	NA	NA	NA	-	0	0	0
ERR314467	Ellington et al.	UK	2012	human	urine	urine	unknown	unknown	KpI	CG45	485	-	-	NA	NA	NA	NA	NA	NA	NA	NA	-	NA	NA	NA
ERR1008716	Wyres et al.	Australia	2013	human	urine	urine	infection	1670375	KpI	CG45	485	-	-	NA	NA	NA	NA	NA	NA	NA	NA	-	NA	NA	NA
ERR1008717	Wyres et al.	Australia	2013	human	urine	urine	infection	1670376	KpI	CG45	485	-	-	NA	NA	NA	NA	NA	NA	NA	NA	-	NA	NA	NA
SRR2098760	Davis et al.	USA	2012	turkey	Food	Food	NA	Kpn0024	KpI	n/a	487	-	-	NA	NA	NA	NA	NA	NA	NA	NA	-	NA	NA	NA
NCTC13368	NCTC	USA	1994	unknown	unknown	unknown	unknown	ATCC 700603	KpII	n/a	489	-	-	NA	NA	NA	NA	NA	NA	NA	NA	-	NA	NA	NA
1.27665e+06	PATRIC	unknown	unknown	human	unknown	unknown	unknown	700603	KpII	n/a	489	-	-	NA	NA	NA	NA	NA	NA	NA	NA	-	NA	NA	NA
ERR276942	Stoesser et al. 2013	UK	2011	human	unknown	unknown	unknown	unknown	KpI	CG490	490	-	-	NA	NA	NA	NA	NA	NA	NA	NA	-	NA	NA	NA
ERR276945	Stoesser et al. 2013	UK	2011	human	unknown	unknown	unknown	unknown	KpI	CG490	490	-	-	NA	NA	NA	NA	NA	NA	NA	NA	-	NA	NA	NA
ERR276946	Stoesser et al. 2013	UK	2011	human	unknown	unknown	unknown	unknown	KpI	CG490	490	-	-	NA	NA	NA	NA	NA	NA	NA	NA	-	NA	NA	NA
ERR276948	Stoesser et al. 2013	UK	2011	human	unknown	unknown	unknown	unknown	KpI	CG490	490	-	-	NA	NA	NA	NA	NA	NA	NA	NA	-	NA	NA	NA
ERR276952	Stoesser et al. 2013	UK	2011	human	unknown	unknown	unknown	unknown	KpI	CG490	490	-	-	NA	NA	NA	NA	NA	NA	NA	NA	-	NA	NA	NA
ERR276955	Stoesser et al. 2013	UK	2011	human	unknown	unknown	unknown	unknown	KpI	CG490	490	-	-	NA	NA	NA	NA	NA	NA	NA	NA	-	NA	NA	NA
ERR276956	Stoesser et al. 2013	UK	2011	human	unknown	unknown	unknown	unknown	KpI	CG490	490	-	-	NA	NA	NA	NA	NA	NA	NA	NA	-	NA	NA	NA
ERR276957	Stoesser et al. 2013	UK	2011	human	unknown	unknown	unknown	unknown	KpI	CG490	490	-	-	NA	NA	NA	NA	NA	NA	NA	NA	-	NA	NA	NA
ERR276958	Stoesser et al. 2013	UK	2011	human	unknown	unknown	unknown	unknown	KpI	CG490	490	-	-	NA	NA	NA	NA	NA	NA	NA	NA	-	NA	NA	NA
ERR276959	Stoesser et al. 2013	UK	2011	human	unknown	unknown	unknown	unknown	KpI	CG490	490	-	-	NA	NA	NA	NA	NA	NA	NA	NA	-	NA	NA	NA
ERR276960	Stoesser et al. 2013	UK	2011	human	unknown	unknown	unknown	unknown	KpI	CG490	490	-	-	NA	NA	NA	NA	NA	NA	NA	NA	-	NA	NA	NA
ERR276961	Stoesser et al. 2013	UK	2011	human	unknown	unknown	unknown	unknown	KpI	CG490	490	-	-	NA	NA	NA	NA	NA	NA	NA	NA	-	NA	NA	NA
ERR276963	Stoesser et al. 2013	UK	2011	human	unknown	unknown	unknown	unknown	KpI	CG490	490	-	-	NA	NA	NA	NA	NA	NA	NA	NA	-	NA	NA	NA
ERR276965	Stoesser et al. 2013	UK	2011	human	unknown	unknown	unknown	unknown	KpI	CG490	490	-	-	NA	NA	NA	NA	NA	NA	NA	NA	-	NA	NA	NA
ERR276967	Stoesser et al. 2013	UK	2011	human	unknown	unknown	unknown	unknown	KpI	CG490	490	-	-	NA	NA	NA	NA	NA	NA	NA	NA	-	NA	NA	NA
573.137	PATRIC	Malaysia	2014	environment	Water from farm	environment	NA	GN8	KpI	CG490	490	-	-	NA	NA	NA	NA	NA	NA	NA	NA	-	NA	NA	NA
ERR1023758	Wyres et al.	Australia	2013	human	sputum	respiratory	infection	16870746	KpI	CG322	491	-	-	NA	NA	NA	NA	NA	NA	NA	NA	-	NA	NA	NA
ERR1008791	Wyres et al.	Australia	2014	human	urine	urine	infection	16703783	KpI	CG322	491	-	-	NA	NA	NA	NA	NA	NA	NA	NA	-	NA	NA	NA
ERR1015293	Wyres et al.	Australia	2014	human	urine	urine	infection	16780613	KpI	CG322	491	-	-	NA	NA	NA	NA	NA	NA	NA	NA	-	NA	NA	NA
ERR1015427	Wyres et al.	Australia	2014	human	wound	wound	infection	16780773	KpI	CG322	491	-	-	NA	NA	NA	NA	NA	NA	NA	NA	-	NA	NA	NA
72407.4	PATRIC	USA	2000	unknown	unknown	unknown	unknown	VK055	KpI	n/a	493	ybt	-	1	321	ICEKp1	absent	2	NA	NA	NA	-	0	0	0
573.135	PATRIC	unknown	unknown	human	unknown	unknown	unknown	KPPR1	KpI	n/a	493	ybt	-	1	321	ICEKp1	absent	2	NA	NA	NA	-	0	0	0
ERR025662	Holt et al.	Indonesia	2005	human	urine	urine	unknown	1557	KpI	CG490	495	-	-	NA	NA	NA	NA	NA	NA	NA	NA	-	NA	NA	NA
ERR025663	Holt et al.	Indonesia	2005	human	sterile	blood_sterile	infection	1576	KpI	CG490	495	-	-	NA	NA	NA	NA	NA	NA	NA	NA	-	NA	NA	NA
ERR025680	Holt et al.	Vietnam	2009	human	urine	urine	unknown	09-286G	KpI	n/a	499	ybt	-	4	219	ICEKp3	absent	9	NA	NA	NA	-	0	0	0
ERR1008734	Wyres et al.	Australia	2013	human	blood	blood_sterile	infection	16703724	KpI	n/a	500	-	-	NA	NA	NA	NA	NA	NA	NA	NA	-	NA	NA	NA
NCTC9135	NCTC	Denmark	1951	human	diarrhoea	diarrhoea	infection	MICH 61	KpI	n/a	502	ybt	-	4	133	ICEKp5	absent	14	NA	NA	NA	-	0	1	1
NCTC9133	NCTC	Denmark	1952	human	urine	urine	unknown	KLEB 1470	KpI	CG540	504	-	-	NA	NA	NA	NA	NA	NA	NA	NA	-	NA	NA	NA
NCTC8172	NCTC	UK	1950	food	butter	Food	NA	C 37	KpI	n/a	505	-	-	NA	NA	NA	NA	NA	NA	NA	NA	-	NA	NA	NA
NCTC11359	NCTC	unknown	1954	unknown	unknown	unknown	unknown	3454	KpI	n/a	507	-	-	NA	NA	NA	NA	NA	NA	NA	NA	-	NA	NA	NA
SRR1561211	Bowers et al.	Canada	2009	human	unknown	unknown	unknown	Canada-2009a	KpI	CG258	512	-	-	NA	NA	NA	NA	NA	NA	NA	NA	-	NA	NA	NA
1.29414e+06	PATRIC	Italy	2010	unknown	blood	blood_sterile	infection	KP1-I	KpI	CG258	512	-	-	NA	NA	NA	NA	NA	NA	NA	NA	-	NA	NA	NA
1.29414e+06	PATRIC	Italy	2010	unknown	rectal swab	intestinal	unknown	KP2-R	KpI	CG258	512	-	-	NA	NA	NA	NA	NA	NA	NA	NA	-	NA	NA	NA
SRR1166989	Deleo et al.	Colombia	2010	human	unknown	unknown	infection	1791_ST512	KpI	CG258	512	-	-	NA	NA	NA	NA	NA	NA	NA	NA	-	NA	NA	NA
SRR1166990	Deleo et al.	Colombia	2010	human	unknown	unknown	infection	1792_ST512	KpI	CG258	512	-	-	NA	NA	NA	NA	NA	NA	NA	NA	-	NA	NA	NA
573.143	PATRIC	Italy	2011	human	unknown	unknown	unknown	58BG	KpI	CG258	512	-	-	NA	NA	NA	NA	NA	NA	NA	NA	-	NA	NA	NA
573.144	PATRIC	Italy	2011	human	unknown	unknown	unknown	74RE	KpI	CG258	512	-	-	NA	NA	NA	NA	NA	NA	NA	NA	-	NA	NA	NA
573.145	PATRIC	Italy	2011	human	unknown	unknown	unknown	86SGR	KpI	CG258	512	-	-	NA	NA	NA	NA	NA	NA	NA	NA	-	NA	NA	NA
573.145	PATRIC	Italy	2011	human	unknown	unknown	unknown	87SGR	KpI	CG258	512	-	-	NA	NA	NA	NA	NA	NA	NA	NA	-	NA	NA	NA
573.145	PATRIC	Italy	2011	human	unknown	unknown	unknown	88SGR	KpI	CG258	512	-	-	NA	NA	NA	NA	NA	NA	NA	NA	-	NA	NA	NA
573.145	PATRIC	Italy	2011	human	unknown	unknown	unknown	89SGR	KpI	CG258	512	-	-	NA	NA	NA	NA	NA	NA	NA	NA	-	NA	NA	NA
573.146	PATRIC	Italy	2011	human	unknown	unknown	unknown	90SGR	KpI	CG258	512	-	-	NA	NA	NA	NA	NA	NA	NA	NA	-	NA	NA	NA
1.291e+06	PATRIC	Italy	2011	human	blood	blood_sterile	infection	KP3-S	KpI	CG258	512	-	-	NA	NA	NA	NA	NA	NA	NA	NA	-	NA	NA	NA
1.29414e+06	PATRIC	Italy	2011	human	urine	urine	infection	KP5-R	KpI	CG258	512	-	-	NA	NA	NA	NA	NA	NA	NA	NA	-	NA	NA	NA
1.29414e+06	PATRIC	Italy	2011	unknown	blood	blood_sterile	infection	KP4-R	KpI	CG258	512	-	-	NA	NA	NA	NA	NA	NA	NA	NA	-	NA	NA	NA
1.41325e+06	PATRIC	Italy	2011	human	pleural fluid	respiratory	infection	KPB-1	KpI	CG258	512	-	-	NA	NA	NA	NA	NA	NA	NA	NA	-	NA	NA	NA
1.41325e+06	PATRIC	Italy	2011	human	blood	blood_sterile	infection	KPB-2	KpI	CG258	512	-	-	NA	NA	NA	NA	NA	NA	NA	NA	-	NA	NA	NA
CDGA01000001-CDGA01000200	Onori et al.	Italy	2011	human	blood	blood_sterile	infection	KpVA-6	KpI	CG258	512	-	-	NA	NA	NA	NA	NA	NA	NA	NA	-	NA	NA	NA
SRR1561243	Bowers et al.	Italy	2011	human	unknown	unknown	unknown	Italy-2011c	KpI	CG258	512	-	-	NA	NA	NA	NA	NA	NA	NA	NA	-	NA	NA	NA
573.138	PATRIC	Italy	2012	human	unknown	unknown	unknown	102BO	KpI	CG258	512	-	-	NA	NA	NA	NA	NA	NA	NA	NA	-	NA	NA	NA
573.138	PATRIC	Italy	2012	human	unknown	unknown	unknown	101BO	KpI	CG258	512	-	-	NA	NA	NA	NA	NA	NA	NA	NA	-	NA	NA	NA
573.138	PATRIC	Italy	2012	human	unknown	unknown	unknown	103BO	KpI	CG258	512	-	-	NA	NA	NA	NA	NA	NA	NA	NA	-	NA	NA	NA
573.138	PATRIC	Italy	2012	human	unknown	unknown	unknown	104BO	KpI	CG258	512	-	-	NA	NA	NA	NA	NA	NA	NA	NA	-	NA	NA	NA
573.14	PATRIC	Italy	2012	human	unknown	unknown	unknown	29BO	KpI	CG258	512	-	-	NA	NA	NA	NA	NA	NA	NA	NA	-	NA	NA	NA
573.14	PATRIC	Italy	2012	human	unknown	unknown	unknown	30BO	KpI	CG258	512	-	-	NA	NA	NA	NA	NA	NA	NA	NA	-	NA	NA	NA
573.146	PATRIC	Italy	2012	human	unknown	unknown	unknown	97SGR	KpI	CG258	512	-	-	NA	NA	NA	NA	NA	NA	NA	NA	-	NA	NA	NA
CDFM01000001-CDFM01000153	Onori et al.	Italy	2012	human	sputum	respiratory	infection	KpVA-1	KpI	CG258	512	-	-	NA	NA	NA	NA	NA	NA	NA	NA	-	NA	NA	NA
SRR1167022	Deleo et al.	Colombia	2012	human	unknown	unknown	infection	1825_ST512	KpI	CG258	512	-	-	NA	NA	NA	NA	NA	NA	NA	NA	-	NA	NA	NA
573.14	PATRIC	Italy	2013	human	unknown	unknown	unknown	31AVR	KpI	CG258	512	-	-	NA	NA	NA	NA	NA	NA	NA	NA	-	NA	NA	NA
573.141	PATRIC	Italy	2013	human	unknown	unknown	unknown	42AVR	KpI	CG258	512	-	-	NA	NA	NA	NA	NA	NA	NA	NA	-	NA	NA	NA
573.141	PATRIC	Italy	2013	human	unknown	unknown	unknown	43AVR	KpI	CG258	512	-	-	NA	NA	NA	NA	NA	NA	NA	NA	-	NA	NA	NA
573.141	PATRIC	Italy	2013	human	unknown	unknown	unknown	44AVR	KpI	CG258	512	-	-	NA	NA	NA	NA	NA	NA	NA	NA	-	NA	NA	NA
573.142	PATRIC	Italy	2013	human	unknown	unknown	unknown	48AVR	KpI	CG258	512	-	-	NA	NA	NA	NA	NA	NA	NA	NA	-	NA	NA	NA
CDFT01000001-CDFT01000173	Onori et al.	Italy	2013	human	BAL	respiratory	infection	KpVA-10	KpI	CG258	512	-	-	NA	NA	NA	NA	NA	NA	NA	NA	-	NA	NA	NA
CDFU01000001-CDFU01000179	Onori et al.	Italy	2013	human	blood	blood_sterile	infection	KpVA-11	KpI	CG258	512	-	-	NA	NA	NA	NA	NA	NA	NA	NA	-	NA	NA	NA
CDFV01000001-CDFV01000150	Onori et al.	Italy	2013	human	tracheal aspirate	respiratory	infection	KpVA-12	KpI	CG258	512	-	-	NA	NA	NA	NA	NA	NA	NA	NA	-	NA	NA	NA
CDFW01000001-CDFW01000211	Onori et al.	Italy	2013	human	BAL	respiratory	infection	KpVA-14	KpI	CG258	512	-	-	NA	NA	NA	NA	NA	NA	NA	NA	-	NA	NA	NA
CDFX01000001-CDFX01000178	Onori et al.	Italy	2013	human	urine	urine	infection	KpVA-16	KpI	CG258	512	-	-	NA	NA	NA	NA	NA	NA	NA	NA	-	NA	NA	NA
CDFY01000001-CDFY01000165	Onori et al.	Italy	2013	human	wound	wound	infection	KpVA-13	KpI	CG258	512	-	-	NA	NA	NA	NA	NA	NA	NA	NA	-	NA	NA	NA
CDFZ01000001-CDFZ01000166	Onori et al.	Italy	2013	human	urine	urine	infection	KpVA-15	KpI	CG258	512	-	-	NA	NA	NA	NA	NA	NA	NA	NA	-	NA	NA	NA
CDGC01000001-CDGC01000169	Onori et al.	Italy	2013	human	BAL	respiratory	infection	KpVA-8	KpI	CG258	512	-	-	NA	NA	NA	NA	NA	NA	NA	NA	-	NA	NA	NA
CDGD01000001-CDGD01000366	Onori et al.	Italy	2013	human	BAL	respiratory	infection	KpVA-9	KpI	CG258	512	-	-	NA	NA	NA	NA	NA	NA	NA	NA	-	NA	NA	NA
573.147	PATRIC	unknown	unknown	unknown	unknown	unknown	unknown	IND1	KpI	CG258	512	-	-	NA	NA	NA	NA	NA	NA	NA	NA	-	NA	NA	NA
573.147	PATRIC	unknown	unknown	unknown	unknown	unknown	unknown	IND3	KpI	CG258	512	-	-	NA	NA	NA	NA	NA	NA	NA	NA	-	NA	NA	NA
573.147	PATRIC	unknown	unknown	unknown	unknown	unknown	unknown	NAIVER	KpI	CG258	512	-	-	NA	NA	NA	NA	NA	NA	NA	NA	-	NA	NA	NA
573.147	PATRIC	unknown	unknown	unknown	unknown	unknown	unknown	IND2	KpI	CG258	512	-	-	NA	NA	NA	NA	NA	NA	NA	NA	-	NA	NA	NA
573.147	PATRIC	unknown	unknown	unknown	unknown	unknown	unknown	REV1	KpI	CG258	512	-	-	NA	NA	NA	NA	NA	NA	NA	NA	-	NA	NA	NA
573.147	PATRIC	unknown	unknown	unknown	unknown	unknown	unknown	REV2	KpI	CG258	512	-	-	NA	NA	NA	NA	NA	NA	NA	NA	-	NA	NA	NA
573.147	PATRIC	unknown	unknown	unknown	unknown	unknown	unknown	REV3	KpI	CG258	512	-	-	NA	NA	NA	NA	NA	NA	NA	NA	-	NA	NA	NA
573.147	PATRIC	unknown	unknown	unknown	unknown	unknown	unknown	NAIVEI	KpI	CG258	512	-	-	NA	NA	NA	NA	NA	NA	NA	NA	-	NA	NA	NA
1.18542e+06	PATRIC	Italy	unknown	unknown	unknown	unknown	unknown	ST512-K30BO	KpI	CG258	512	-	-	NA	NA	NA	NA	NA	NA	NA	NA	-	NA	NA	NA
72407.8	PATRIC	Germany	2011	human	blood	blood_sterile	infection	234-12	KpI	n/a	514	-	-	NA	NA	NA	NA	NA	NA	NA	NA	-	NA	NA	NA
ERR025579	Holt et al.	Laos	2005	human	sterile	blood_sterile	infection	UI 6167	KpI	n/a	515	-	-	NA	NA	NA	NA	NA	NA	NA	NA	-	NA	NA	NA
SRR1508877	Stoesser et al. 2014	Nepal	2011	human	blood	blood_sterile	infection	H1167	KpI	n/a	515	-	-	NA	NA	NA	NA	NA	NA	NA	NA	-	NA	NA	NA
ERR025995	Holt et al.	Indonesia	2005	human	sterile	blood_sterile	infection	1896	KpI	n/a	520	-	-	NA	NA	NA	NA	NA	NA	NA	NA	-	NA	NA	NA
ERR1008669	Wyres et al.	Australia	2013	human	sputum	respiratory	infection	16703543	KpI	n/a	520	-	-	NA	NA	NA	NA	NA	NA	NA	NA	-	NA	NA	NA
ERR560515	Bialek et al.	France	unknown	human	unknown	unknown	infection	SB4523	KpI	n/a	520	-	-	NA	NA	NA	NA	NA	NA	NA	NA	-	NA	NA	NA
ERR025532	Holt et al.	Laos	2009	human	urine	urine	infection	U 16821	KpI	n/a	530	-	-	NA	NA	NA	NA	NA	NA	NA	NA	-	NA	NA	NA
ERR1015307	Wyres et al.	Australia	2013	human	rectal swab	intestinal	carriage	16780628	KpI	n/a	537	-	-	NA	NA	NA	NA	NA	NA	NA	NA	-	NA	NA	NA
ERR025558	Holt et al.	Vietnam	2004	human	respiratory	respiratory	carriage	K113N	KpI	CG540	540	-	-	NA	NA	NA	NA	NA	NA	NA	NA	-	NA	NA	NA
ERR025482	Holt et al.	Vietnam	2007	human	respiratory	respiratory	infection	UV1625	KpI	CG540	540	-	-	NA	NA	NA	NA	NA	NA	NA	NA	-	NA	NA	NA
1.40017e+06	PATRIC	USA	2012	human	urine	urine	infection	BIDMC 47	KpI	CG540	540	-	-	NA	NA	NA	NA	NA	NA	NA	NA	-	NA	NA	NA
SRR2098710	Davis et al.	USA	2012	pork	Food	Food	NA	Kpn0019	KpI	CG540	540	-	-	NA	NA	NA	NA	NA	NA	NA	NA	-	NA	NA	NA
ERR1023810	Wyres et al.	Australia	2013	human	urine	urine	infection	16870815	KpI	CG540	540	-	-	NA	NA	NA	NA	NA	NA	NA	NA	-	NA	NA	NA
ERR1008761	Wyres et al.	Australia	2014	human	urine	urine	infection	16703752	KpI	n/a	550	-	-	NA	NA	NA	NA	NA	NA	NA	NA	-	NA	NA	NA
ERR257634	Ellington et al.	UK	2009	human	blood	blood_sterile	unknown	unknown	KpI	n/a	551	-	-	NA	NA	NA	NA	NA	NA	NA	NA	-	NA	NA	NA
ERR560514	Bialek et al.	France	unknown	human	BAL	respiratory	infection	SB4519	KpI	n/a	559	ybt	-	4	328	ICEKp1	absent	2	NA	NA	NA	-	0	0	0
NCTC9129	NCTC	Denmark	1952	human	urine	urine	unknown	KLEB 56	KpI	n/a	560	-	-	NA	NA	NA	NA	NA	NA	NA	NA	-	NA	NA	NA
NCTC9136	NCTC	Denmark	1952	human	surgical incision drainage	sterile site	unknown	2069/49	KpI	n/a	561	-	-	NA	NA	NA	NA	NA	NA	NA	NA	-	NA	NA	NA
NCTC9138	NCTC	Denmark	1952	human	bronchial washings	respiratory	unknown	1754/49	KpI	n/a	562	ybt	-	4	135	ICEKp5	absent	14	NA	NA	NA	-	0	0	0
NCTC9139	NCTC	Denmark	1952	human	heart valve	sterile site	infection	293/50	KpI	n/a	563	-	-	NA	NA	NA	NA	NA	NA	NA	NA	-	NA	NA	NA
ERR1035985	Wyres et al.	Australia	2013	human	urine	urine	infection	16870880	KpI	CG36	564	ybt	-	4	215	?	absent	9	NA	NA	NA	-	0	0	0
ERR726901	Struve et al.	USA	2010	human	urine	urine	unknown	TG21942	KpI	n/a	584	-	-	NA	NA	NA	NA	NA	NA	NA	NA	-	NA	NA	NA
ERR1008628	Wyres et al.	Australia	2013	human	sputum	respiratory	infection	1670351	KpI	n/a	584	-	-	NA	NA	NA	NA	NA	NA	NA	NA	-	NA	NA	NA
NCTC13440	NCTC	unknown	unknown	unknown	unknown	unknown	unknown	unknown	KpI	n/a	584	-	-	NA	NA	NA	NA	NA	NA	NA	NA	-	NA	NA	NA
ERR025534	Holt et al.	Laos	2000	human	sterile	blood_sterile	infection	UI 522	KpI	n/a	587	-	-	NA	NA	NA	NA	NA	NA	NA	NA	-	NA	NA	NA
ERR025635	Holt et al.	Vietnam	2009	human	sterile	blood_sterile	infection	09-2503m	KpI	CG34	592	-	-	NA	NA	NA	NA	NA	NA	NA	NA	-	NA	NA	NA
1.4387e+06	PATRIC	USA	2013	human	sputum	respiratory	infection	BWH 46	KpI	CG34	592	-	-	NA	NA	NA	NA	NA	NA	NA	NA	-	NA	NA	NA
SRR5082365	Lee et al.	Singapore	2013-2015	human	liver abscess	liver	infection	NUH28	KpI	CG34	592	-	-	NA	NA	NA	NA	NA	NA	NA	NA	-	NA	NA	NA
ERR1023856	Wyres et al.	Australia	2013	human	urine	urine	infection	16870861	KpIII	n/a	594	-	-	NA	NA	NA	NA	NA	NA	NA	NA	-	NA	NA	NA
ERR1015296	Wyres et al.	Australia	2013	human	rectal swab	intestinal	carriage	16780616	KpIII	n/a	596	-	-	NA	NA	NA	NA	NA	NA	NA	NA	-	NA	NA	NA
1.3284e+06	PATRIC	USA	unknown	human	blood	blood_sterile	infection	UCICRE 10	KpIII	n/a	596	-	-	NA	NA	NA	NA	NA	NA	NA	NA	-	NA	NA	NA
ERR1023672	Wyres et al.	Australia	2014	human	throat	throat	carriage	16852146	KpIII	n/a	601	-	-	NA	NA	NA	NA	NA	NA	NA	NA	-	NA	NA	NA
ERR1008655	Wyres et al.	Australia	2013	human	urine	urine	infection	16703529	KpI	n/a	603	ybt	-	3	229	ICEKp11	present	15	NA	NA	NA	-	0	0	0
ERR1023793	Wyres et al.	Australia	2013	human	urine	urine	infection	16870781	KpI	n/a	603	-	-	NA	NA	NA	NA	NA	NA	NA	NA	-	NA	NA	NA
573.166	PATRIC	unknown	2014	human	unknown	unknown	unknown	MGH126	KpI	n/a	607	-	-	NA	NA	NA	NA	NA	NA	NA	NA	-	NA	NA	NA
ERR025484	Holt et al.	USA	2006	bovine	sterile	blood_sterile	infection	QMP B2-176	KpI	n/a	610	ybt	-	3	209	ICEKp3	absent	9	NA	NA	NA	-	0	0	0
ERR1008657	Wyres et al.	Australia	2013	human	urine	urine	infection	16703531	KpI	n/a	611	-	-	NA	NA	NA	NA	NA	NA	NA	NA	-	NA	NA	NA
ERR1008695	Wyres et al.	Australia	2013	human	wound	wound	infection	16703569	KpIII	n/a	616	-	-	NA	NA	NA	NA	NA	NA	NA	NA	-	NA	NA	NA
ERR1023781	Wyres et al.	Australia	2013	human	urine	urine	infection	16870769	KpIII	n/a	616	-	-	NA	NA	NA	NA	NA	NA	NA	NA	-	NA	NA	NA
1.40017e+06	PATRIC	USA	2013	human	urine	urine	infection	BIDMC 52	KpI	n/a	628	ybt	-	3	108	ICEKp4	absent	10	NA	NA	NA	-	0	0	0
ERR349811	Chung et al.	Nepal	2012	human	urine	urine	infection	405	KpI	n/a	628	-	-	NA	NA	NA	NA	NA	NA	NA	NA	-	NA	NA	NA
573.165	PATRIC	unknown	2014	human	unknown	unknown	unknown	MGH118	KpI	n/a	628	-	-	NA	NA	NA	NA	NA	NA	NA	NA	-	NA	NA	NA
ERR025621	Holt et al.	USA	2006	bovine	sterile	blood_sterile	infection	QMP Z4-724	KpI	n/a	629	-	-	NA	NA	NA	NA	NA	NA	NA	NA	-	NA	NA	NA
SRR2098690	Davis et al.	USA	2012	turkey	Food	Food	NA	Kpn0010	KpI	n/a	629	-	-	NA	NA	NA	NA	NA	NA	NA	NA	-	NA	NA	NA
ERR1008706	Wyres et al.	Australia	2013	human	urine	urine	infection	16703581	KpI	n/a	629	-	-	NA	NA	NA	NA	NA	NA	NA	NA	-	NA	NA	NA
ERR1023836	Wyres et al.	Australia	2013	human	urine	urine	infection	16870841	KpI	n/a	629	-	-	NA	NA	NA	NA	NA	NA	NA	NA	-	NA	NA	NA
ERR1008640	Wyres et al.	Australia	2013	human	tip	unknown	infection	16703514	KpIII	n/a	639	-	-	NA	NA	NA	NA	NA	NA	NA	NA	-	NA	NA	NA
ERR1015306	Wyres et al.	Australia	2013	human	rectal swab	intestinal	carriage	16780627	KpIII	n/a	641	-	-	NA	NA	NA	NA	NA	NA	NA	NA	-	NA	NA	NA
ERR1023741	Wyres et al.	Australia	2013	human	sputum	respiratory	infection	16870727	KpIII	n/a	641	-	-	NA	NA	NA	NA	NA	NA	NA	NA	-	NA	NA	NA
ERR1023855	Wyres et al.	Australia	2013	human	blood	blood_sterile	infection	16870860	KpIII	n/a	641	-	-	NA	NA	NA	NA	NA	NA	NA	NA	-	NA	NA	NA
573.165	PATRIC	unknown	2014	human	unknown	unknown	unknown	MGH114	KpIII	n/a	641	-	-	NA	NA	NA	NA	NA	NA	NA	NA	-	NA	NA	NA
ERR1023680	Wyres et al.	Australia	2014	human	rectal swab	intestinal	carriage	16852154	KpIII	n/a	641	-	-	NA	NA	NA	NA	NA	NA	NA	NA	-	NA	NA	NA
1.40017e+06	PATRIC	USA	unknown	human	urine	urine	infection	UCI 18	KpIII	n/a	641	-	-	NA	NA	NA	NA	NA	NA	NA	NA	-	NA	NA	NA
ERR1215634	Wyres et al.	Australia	2014	human	rectal swab	intestinal	carriage	18090327	KpI	n/a	643	-	-	NA	NA	NA	NA	NA	NA	NA	NA	-	NA	NA	NA
ERR025679	Holt et al.	Vietnam	2007	human	respiratory	respiratory	infection	71B	KpI	n/a	656	ybt	-	4	EXCLUDED	EXCLUDED	EXCLUDED	EXCLUDED	EXCLUDED	EXCLUDED	EXCLUDED	-	EXCLUDED	EXCLUDED	EXCLUDED
ERR025655	Holt et al.	Vietnam	2009	human	sterile	blood_sterile	infection	558m	KpI	n/a	660	ybt	-	1	5	ICEKp6	absent	5	NA	NA	NA	-	0	1	1
SRR5082360	Lee et al.	Singapore	2013-2015	human	liver abscess	liver	infection	NUH09	KpI	n/a	660	ybt	-	1	9	ICEKp6	absent	5	NA	NA	NA	-	0	0	0
ERR1023699	Wyres et al.	Australia	2014	human	rectal swab	intestinal	carriage	16852174	KpI	CG661	661	ybt	-	1	273	ICEKp11	present	15	NA	NA	NA	-	0	0	0
SRR5082341	Wyres et al.	Australia	2010	human	blood	blood_sterile	infection	A0195637	KpI	CG661	661	-	-	NA	NA	NA	NA	NA	NA	NA	NA	-	NA	NA	NA
1.32843e+06	PATRIC	USA	2012	human	blood	blood_sterile	infection	BIDMC 36	KpI	CG661	661	-	-	NA	NA	NA	NA	NA	NA	NA	NA	-	NA	NA	NA
ERR349780	Chung et al.	Nepal	2012	human	sputum	respiratory	infection	186	KpI	CG661	661	-	-	NA	NA	NA	NA	NA	NA	NA	NA	-	NA	NA	NA
ERR349788	Chung et al.	Nepal	2012	human	sputum	respiratory	infection	225	KpI	CG661	661	-	-	NA	NA	NA	NA	NA	NA	NA	NA	-	NA	NA	NA
ERR1023799	Wyres et al.	Australia	2013	human	blood	blood_sterile	infection	1687082	KpI	CG661	661	-	-	NA	NA	NA	NA	NA	NA	NA	NA	-	NA	NA	NA
ERR1023804	Wyres et al.	Australia	2013	human	urine	urine	infection	1687087	KpI	CG661	661	-	-	NA	NA	NA	NA	NA	NA	NA	NA	-	NA	NA	NA
ERR1015289	Wyres et al.	Australia	2014	human	urine	urine	infection	1678069	KpI	CG661	661	-	-	NA	NA	NA	NA	NA	NA	NA	NA	-	NA	NA	NA
ERR1008643	Wyres et al.	Australia	2013	human	urine	urine	infection	16703517	KpI	CG661	661	ybt	-	plasmid	65	plasmid	absent	4	NA	NA	NA	-	0	0	0
ERR1023818	Wyres et al.	Australia	2013	human	urine	urine	infection	16870823	KpI	CG661	661	ybt	-	plasmid	32	plasmid	absent	4	NA	NA	NA	-	0	0	0
ERR1008750	Wyres et al.	Australia	2014	human	urine	urine	infection	16703741	KpI	CG661	661	ybt	-	plasmid	32	plasmid	absent	4	NA	NA	NA	-	0	0	0
ERR1023660	Wyres et al.	Australia	2014	human	rectal swab	intestinal	carriage	16852134	KpI	CG661	661	ybt	-	plasmid	29	plasmid	absent	4	NA	NA	NA	-	0	0	0
NCTC11689	NCTC	unknown	unknown	unknown	unknown	unknown	unknown	I5	KpI	n/a	664	-	-	NA	NA	NA	NA	NA	NA	NA	NA	-	NA	NA	NA
1.4388e+06	PATRIC	USA	unknown	human	sputum	respiratory	infection	UCI 56	KpI	n/a	678	-	-	NA	NA	NA	NA	NA	NA	NA	NA	-	NA	NA	NA
ERR560511	Bialek et al.	France	2010	human	liver pus	liver	infection	SB4449	KpI	CG380	679	ybt	clb	?	3	ICEKp10	present	12	1	?	?	present - 3	1	0	1
SRR2098815	Davis et al.	USA	2012	pork	Food	Food	NA	Kpn0044	KpIII	n/a	681	-	-	NA	NA	NA	NA	NA	NA	NA	NA	-	NA	NA	NA
573.189	PATRIC	USA	2013	human	sputum	respiratory	infection	1335_KPNE	KpIII	n/a	681	-	-	NA	NA	NA	NA	NA	NA	NA	NA	-	NA	NA	NA
ERR1015321	Wyres et al.	Australia	2013	human	throat	throat	carriage	16780644	KpIII	n/a	681	-	-	NA	NA	NA	NA	NA	NA	NA	NA	-	NA	NA	NA
ERR1023634	Wyres et al.	Australia	2013	human	throat	throat	carriage	1685217	KpIII	n/a	681	-	-	NA	NA	NA	NA	NA	NA	NA	NA	-	NA	NA	NA
ERR1023638	Wyres et al.	Australia	2013	human	throat	throat	carriage	16852111	KpIII	n/a	681	-	-	NA	NA	NA	NA	NA	NA	NA	NA	-	NA	NA	NA
ERR1023830	Wyres et al.	Australia	2013	human	urine	urine	infection	16870835	KpIII	n/a	681	-	-	NA	NA	NA	NA	NA	NA	NA	NA	-	NA	NA	NA
ERR1023846	Wyres et al.	Australia	2013	human	sputum	respiratory	infection	16870851	KpIII	n/a	681	-	-	NA	NA	NA	NA	NA	NA	NA	NA	-	NA	NA	NA
ERR1023849	Wyres et al.	Australia	2013	human	blood	blood_sterile	infection	16870854	KpIII	n/a	681	-	-	NA	NA	NA	NA	NA	NA	NA	NA	-	NA	NA	NA
ERR1023867	Wyres et al.	Australia	2013	human	urine	urine	infection	16870873	KpIII	n/a	681	-	-	NA	NA	NA	NA	NA	NA	NA	NA	-	NA	NA	NA
ERR1035990	Wyres et al.	Australia	2013	human	sputum	respiratory	infection	16870885	KpIII	n/a	681	-	-	NA	NA	NA	NA	NA	NA	NA	NA	-	NA	NA	NA
SRR5082455	Wyres et al.	Australia	2013	human	urine	urine	infection	AUS3497	KpIII	n/a	681	-	-	NA	NA	NA	NA	NA	NA	NA	NA	-	NA	NA	NA
SRR5082485	Wyres et al.	Australia	2013	human	wound	wound	infection	KC0205	KpIII	n/a	681	-	-	NA	NA	NA	NA	NA	NA	NA	NA	-	NA	NA	NA
ERR1008665	Wyres et al.	Australia	2013	human	urine	urine	infection	16703539	KpI	n/a	690	-	-	NA	NA	NA	NA	NA	NA	NA	NA	-	NA	NA	NA
ERR1023747	Wyres et al.	Australia	2013	human	urine	urine	infection	16870733	KpI	n/a	690	-	-	NA	NA	NA	NA	NA	NA	NA	NA	-	NA	NA	NA
NCTC9656	NCTC	USA	1955	bovine	mastitis	unknown	unknown	4045/53	KpI	CG111	692	-	-	NA	NA	NA	NA	NA	NA	NA	NA	-	NA	NA	NA
ERR024826	Holt et al.	Australia	2001	human	respiratory	respiratory	unknown	AJ026	KpIII	n/a	695	-	-	NA	NA	NA	NA	NA	NA	NA	NA	-	NA	NA	NA
ERR024853	Holt et al.	Australia	2002	human	urine	urine	unknown	AJ182	KpIII	n/a	695	-	-	NA	NA	NA	NA	NA	NA	NA	NA	-	NA	NA	NA
573.149	PATRIC	Malaysia	2013	Food	Chilli	Food	NA	CH4	KpIII	n/a	697	-	-	NA	NA	NA	NA	NA	NA	NA	NA	-	NA	NA	NA
ERR025994	Holt et al.	Indonesia	2005	human	sterile	blood_sterile	infection	1884	KpI	CG14/15	709	ybt	-	1	105	ICEKp4	absent	10	NA	NA	NA	-	0	0	0
ERR1023809	Wyres et al.	Australia	2013	human	urine	urine	infection	16870814	KpI	CG29	711	ybt	-	3	168	ICEKp9	absent	8	NA	NA	NA	-	0	0	0
ERR349815	Chung et al.	Nepal	2012	human	urine	urine	infection	424	KpI	CG29	711	-	-	NA	NA	NA	NA	NA	NA	NA	NA	-	NA	NA	NA
ERR349786	Chung et al.	Nepal	2012	human	sputum	respiratory	infection	214	KpI	n/a	716	ybt	-	4	EXCLUDED	EXCLUDED	EXCLUDED	EXCLUDED	EXCLUDED	EXCLUDED	EXCLUDED	-	EXCLUDED	EXCLUDED	EXCLUDED
ERR349818	Chung et al.	Nepal	2012	human	wound	wound	infection	434	KpI	n/a	716	-	-	NA	NA	NA	NA	NA	NA	NA	NA	-	NA	NA	NA
SRR1561361	Bowers et al.	USA	2008	human	unknown	unknown	unknown	US-VA-2008b	KpI	n/a	719	-	-	NA	NA	NA	NA	NA	NA	NA	NA	-	NA	NA	NA
ERR025122	Holt et al.	Singapore	2008	environment	environment	environment	NA	DR85/08	KpII	n/a	734	-	-	NA	NA	NA	NA	NA	NA	NA	NA	-	NA	NA	NA
NCTC13465	NCTC	unknown	unknown	unknown	unknown	unknown	unknown	unknown	KpI	n/a	776	-	-	NA	NA	NA	NA	NA	NA	NA	NA	-	NA	NA	NA
573.164	PATRIC	unknown	2014	human	unknown	unknown	unknown	MGH90	KpI	n/a	784	-	-	NA	NA	NA	NA	NA	NA	NA	NA	-	NA	NA	NA
ERR1023698	Wyres et al.	Australia	2014	human	rectal swab	intestinal	carriage	16852173	KpI	n/a	788	-	-	NA	NA	NA	NA	NA	NA	NA	NA	-	NA	NA	NA
ERR025570	Holt et al.	Laos	2007	human	respiratory	respiratory	infection	Pus 4878	KpI	n/a	791	ybt	-	4	145	ICEKp5	present	14	NA	NA	NA	-	0	0	0
ERR1023864	Wyres et al.	Australia	2013	human	urine	urine	infection	16870869	KpI	n/a	792	ybt	clb	3	281	ICEKp10	present	17	3	no	no	-	0	0	0
ERR1008770	Wyres et al.	Australia	2014	human	BAL	respiratory	infection	16703761	KpI	n/a	792	ybt	clb	3	281	ICEKp10	present	17	3	no	no	-	0	0	0
ERR1008790	Wyres et al.	Australia	2014	human	urine	urine	infection	16703781	KpI	n/a	792	ybt	clb	3	281	ICEKp10	present	17	3	yes	no	-	0	0	0
SRR5082465	Wyres et al.	Australia	2014	human	wound	wound	infection	AUS3509	KpI	n/a	792	ybt	clb	3	281	ICEKp10	present	17	3	no	no	-	0	0	0
SRR5082471	Wyres et al.	Australia	2014	human	rectal swab	intestinal	carriage	AUS3480	KpI	n/a	792	ybt	clb	3	281	ICEKp10	present	17	3	no	no	-	0	0	0
ERR025990	Holt et al.	USA	2007	human	urine	urine	infection	QMP M1-885	KpI	n/a	793	-	-	NA	NA	NA	NA	NA	NA	NA	NA	-	NA	NA	NA
ERR025674	Holt et al.	Vietnam	2008	human	liver	liver	infection	71M	KpI	n/a	806	ybt	-	?	EXCLUDED	EXCLUDED	EXCLUDED	EXCLUDED	EXCLUDED	EXCLUDED	EXCLUDED	-	EXCLUDED	EXCLUDED	EXCLUDED
ERR025116	Holt et al.	Singapore	2004	human	respiratory	respiratory	infection	DM17337/04	KpI	n/a	828	ybt	-	4	274	?	present	15	NA	NA	NA	-	0	0	0
SRR5082381	Lee et al.	Singapore	2013-2015	human	liver abscess	liver	infection	TTSH1	KpI	n/a	828	ybt	-	4	274	?	present	15	NA	NA	NA	-	0	0	0
ERR025638	Holt et al.	Vietnam	2009	human	sterile	blood_sterile	infection	09-2006m	KpI	n/a	828	ybt	-	4	EXCLUDED	EXCLUDED	EXCLUDED	EXCLUDED	EXCLUDED	EXCLUDED	EXCLUDED	-	EXCLUDED	EXCLUDED	EXCLUDED
SRR1561297	Bowers et al.	USA	2008	human	unknown	unknown	unknown	US-CA-2008	KpI	CG258	833	-	-	NA	NA	NA	NA	NA	NA	NA	NA	-	NA	NA	NA
573.168	PATRIC	USA	2013	human	sputum	respiratory	infection	1012_KPNE	KpI	n/a	846	-	-	NA	NA	NA	NA	NA	NA	NA	NA	-	NA	NA	NA
573.169	PATRIC	USA	2013	human	sputum	respiratory	infection	1010_KPNE	KpI	n/a	846	-	-	NA	NA	NA	NA	NA	NA	NA	NA	-	NA	NA	NA
SRR1561208	Bowers et al.	Brazil	2010	human	unknown	unknown	unknown	Brazil-2010c	KpI	CG258	855	ybt	-	3	EXCLUDED	EXCLUDED	EXCLUDED	EXCLUDED	EXCLUDED	EXCLUDED	EXCLUDED	-	EXCLUDED	EXCLUDED	EXCLUDED
SRR1561209	Bowers et al.	Brazil	2010	human	unknown	unknown	unknown	Brazil-2010d	KpI	CG258	855	-	-	NA	NA	NA	NA	NA	NA	NA	NA	-	NA	NA	NA
ERR1023635	Wyres et al.	Australia	2013	human	rectal swab	intestinal	carriage	1685218	KpI	n/a	857	-	-	NA	NA	NA	NA	NA	NA	NA	NA	-	NA	NA	NA
ERR257668	Ellington et al.	UK	2011	human	blood	blood_sterile	unknown	unknown	KpI	n/a	869	-	-	NA	NA	NA	NA	NA	NA	NA	NA	-	NA	NA	NA
SRR2098696	Davis et al.	USA	2012	pork	Food	Food	NA	Kpn0026	KpI	n/a	870	-	-	NA	NA	NA	NA	NA	NA	NA	NA	-	NA	NA	NA
ERR1023721	Wyres et al.	Australia	2014	human	blood	blood_sterile	infection	1687077	KpI	n/a	873	-	-	NA	NA	NA	NA	NA	NA	NA	NA	-	NA	NA	NA
1.40018e+06	PATRIC	USA	unknown	human	urine	urine	infection	UCI 25	KpI	n/a	873	-	-	NA	NA	NA	NA	NA	NA	NA	NA	-	NA	NA	NA
ERR257599	Ellington et al.	UK	2006	human	blood	blood_sterile	unknown	unknown	KpI	CG874	874	-	-	NA	NA	NA	NA	NA	NA	NA	NA	-	NA	NA	NA
ERR257600	Ellington et al.	UK	2006	human	blood	blood_sterile	unknown	unknown	KpI	CG874	874	-	-	NA	NA	NA	NA	NA	NA	NA	NA	-	NA	NA	NA
ERR257607	Ellington et al.	UK	2006	human	blood	blood_sterile	unknown	unknown	KpI	CG874	874	-	-	NA	NA	NA	NA	NA	NA	NA	NA	-	NA	NA	NA
ERR257608	Ellington et al.	UK	2006	human	blood	blood_sterile	unknown	unknown	KpI	CG874	874	-	-	NA	NA	NA	NA	NA	NA	NA	NA	-	NA	NA	NA
ERR257614	Ellington et al.	UK	2006	human	blood	blood_sterile	unknown	unknown	KpI	CG874	874	-	-	NA	NA	NA	NA	NA	NA	NA	NA	-	NA	NA	NA
[truncated: 527 more rows]

## Sheet: Table S5
Table S5. Yersiniabactin sequence types (YbSTs) and corresponding alleles.
ST	ybtS	ybtX	ybtQ	ybtP	ybtA	irp2	irp1	ybtU	ybtT	ybtE	fyuA
1	ybtS_1	ybtX_1	ybtQ_1	ybtP_1	ybtA_1	irp2_3	irp1_3	ybtU_1	ybtT_1	ybtE_1	fyuA_1
2	ybtS_1	ybtX_1	ybtQ_1	ybtP_1	ybtA_1	irp2_20	irp1_16	ybtU_1	ybtT_1	ybtE_1	fyuA_1
3	ybtS_1	ybtX_1	ybtQ_1	ybtP_1	ybtA_1	irp2_18	irp1_16	ybtU_1	ybtT_1	ybtE_1	fyuA_1
4	ybtS_1	ybtX_1	ybtQ_1	ybtP_10	ybtA_1	irp2_3	irp1_16	ybtU_1	ybtT_1	ybtE_1	fyuA_1
5	ybtS_10	ybtX_53	ybtQ_10	ybtP_7	ybtA_18	irp2_98	irp1_103	ybtU_15	ybtT_8	ybtE_5	fyuA_19
6	ybtS_10	ybtX_8	ybtQ_10	ybtP_29	ybtA_18	irp2_68	irp1_66	ybtU_7	ybtT_8	ybtE_5	fyuA_37
7	ybtS_10	ybtX_8	ybtQ_10	ybtP_47	ybtA_18	irp2_108	irp1_115	ybtU_7	ybtT_8	ybtE_5	fyuA_19
8	ybtS_10	ybtX_8	ybtQ_10	ybtP_47	ybtA_18	irp2_124	irp1_115	ybtU_7	ybtT_8	ybtE_5	fyuA_19
9	ybtS_10	ybtX_8	ybtQ_10	ybtP_7	ybtA_18	irp2_120	irp1_115	ybtU_15	ybtT_8	ybtE_5	fyuA_19
10	ybtS_10	ybtX_8	ybtQ_10	ybtP_7	ybtA_18	irp2_4	irp1_288	ybtU_7	ybtT_8	ybtE_5	fyuA_37
11	ybtS_10	ybtX_8	ybtQ_10	ybtP_7	ybtA_18	irp2_4	irp1_89	ybtU_7	ybtT_8	ybtE_5	fyuA_37
12	ybtS_10	ybtX_8	ybtQ_10	ybtP_7	ybtA_6	irp2_4	irp1_4	ybtU_7	ybtT_8	ybtE_5	fyuA_7
13	ybtS_11	ybtX_9	ybtQ_11	ybtP_8	ybtA_1	irp2_2	irp1_2	ybtU_8	ybtT_9	ybtE_8	fyuA_8
14	ybtS_12	ybtX_2	ybtQ_2	ybtP_2	ybtA_2	irp2_15	irp1_6	ybtU_2	ybtT_2	ybtE_2	fyuA_2
15	ybtS_14	ybtX_11	ybtQ_14	ybtP_5	ybtA_9	irp2_22	irp1_19	ybtU_10	ybtT_5	ybtE_11	fyuA_11
16	ybtS_15	ybtX_3	ybtQ_19	ybtP_3	ybtA_3	irp2_7	irp1_28	ybtU_3	ybtT_3	ybtE_3	fyuA_3
17	ybtS_15	ybtX_3	ybtQ_4	ybtP_3	ybtA_3	irp2_7	irp1_28	ybtU_3	ybtT_3	ybtE_3	fyuA_3
18	ybtS_15	ybtX_3	ybtQ_4	ybtP_3	ybtA_3	irp2_7	irp1_28	ybtU_3	ybtT_3	ybtE_3	fyuA_130
19	ybtS_16	ybtX_12	ybtQ_4	ybtP_3	ybtA_3	irp2_168	irp1_50	ybtU_3	ybtT_10	ybtE_23	fyuA_2
20	ybtS_16	ybtX_12	ybtQ_4	ybtP_3	ybtA_3	irp2_208	irp1_54	ybtU_3	ybtT_10	ybtE_9	fyuA_2
21	ybtS_16	ybtX_12	ybtQ_4	ybtP_3	ybtA_3	irp2_238	irp1_54	ybtU_3	ybtT_10	ybtE_9	fyuA_129
22	ybtS_16	ybtX_12	ybtQ_4	ybtP_3	ybtA_3	irp2_256	irp1_33	ybtU_3	ybtT_10	ybtE_9	fyuA_2
23	ybtS_16	ybtX_12	ybtQ_4	ybtP_3	ybtA_3	irp2_273	irp1_50	ybtU_3	ybtT_10	ybtE_23	fyuA_2
24	ybtS_16	ybtX_12	ybtQ_4	ybtP_3	ybtA_3	irp2_288	irp1_50	ybtU_3	ybtT_10	ybtE_23	fyuA_2
25	ybtS_16	ybtX_12	ybtQ_4	ybtP_3	ybtA_3	irp2_35	irp1_257	ybtU_3	ybtT_10	ybtE_23	fyuA_2
26	ybtS_16	ybtX_12	ybtQ_4	ybtP_3	ybtA_3	irp2_35	irp1_33	ybtU_3	ybtT_10	ybtE_9	fyuA_2
27	ybtS_16	ybtX_12	ybtQ_4	ybtP_3	ybtA_3	irp2_35	irp1_33	ybtU_3	ybtT_10	ybtE_93	fyuA_2
28	ybtS_16	ybtX_12	ybtQ_4	ybtP_3	ybtA_3	irp2_35	irp1_50	ybtU_3	ybtT_10	ybtE_23	fyuA_2
29	ybtS_18	ybtX_20	ybtQ_27	ybtP_18	ybtA_13	irp2_41	irp1_38	ybtU_9	ybtT_8	ybtE_26	fyuA_22
30	ybtS_18	ybtX_20	ybtQ_27	ybtP_18	ybtA_13	irp2_41	irp1_38	ybtU_9	ybtT_8	ybtE_20	fyuA_22
31	ybtS_18	ybtX_20	ybtQ_27	ybtP_18	ybtA_13	irp2_81	irp1_38	ybtU_9	ybtT_8	ybtE_26	fyuA_35
32	ybtS_18	ybtX_20	ybtQ_27	ybtP_18	ybtA_13	irp2_76	irp1_71	ybtU_20	ybtT_8	ybtE_26	fyuA_35
33	ybtS_18	ybtX_20	ybtQ_27	ybtP_18	ybtA_13	irp2_41	irp1_81	ybtU_9	ybtT_8	ybtE_26	fyuA_44
34	ybtS_18	ybtX_20	ybtQ_27	ybtP_18	ybtA_13	irp2_41	irp1_83	ybtU_22	ybtT_8	ybtE_26	fyuA_46
35	ybtS_18	ybtX_20	ybtQ_27	ybtP_31	ybtA_13	irp2_170	irp1_71	ybtU_19	ybtT_8	ybtE_30	fyuA_35
36	ybtS_18	ybtX_20	ybtQ_43	ybtP_18	ybtA_13	irp2_97	irp1_71	ybtU_30	ybtT_8	ybtE_26	fyuA_35
37	ybtS_18	ybtX_27	ybtQ_30	ybtP_18	ybtA_44	irp2_156	irp1_154	ybtU_9	ybtT_8	ybtE_26	fyuA_35
38	ybtS_18	ybtX_81	ybtQ_27	ybtP_18	ybtA_13	irp2_76	irp1_77	ybtU_35	ybtT_8	ybtE_26	fyuA_35
39	ybtS_19	ybtX_1	ybtQ_1	ybtP_1	ybtA_1	irp2_58	irp1_42	ybtU_1	ybtT_1	ybtE_24	fyuA_13
40	ybtS_19	ybtX_1	ybtQ_1	ybtP_20	ybtA_1	irp2_46	irp1_42	ybtU_1	ybtT_1	ybtE_21	fyuA_53
41	ybtS_19	ybtX_1	ybtQ_1	ybtP_20	ybtA_1	irp2_46	irp1_42	ybtU_1	ybtT_1	ybtE_21	fyuA_13
42	ybtS_19	ybtX_1	ybtQ_53	ybtP_1	ybtA_1	irp2_172	irp1_117	ybtU_1	ybtT_1	ybtE_21	fyuA_13
43	ybtS_2	ybtX_17	ybtQ_2	ybtP_2	ybtA_2	irp2_36	irp1_6	ybtU_2	ybtT_2	ybtE_2	fyuA_2
44	ybtS_2	ybtX_2	ybtQ_2	ybtP_2	ybtA_2	irp2_121	irp1_119	ybtU_2	ybtT_2	ybtE_2	fyuA_2
45	ybtS_2	ybtX_2	ybtQ_2	ybtP_2	ybtA_2	irp2_116	irp1_6	ybtU_2	ybtT_2	ybtE_2	fyuA_2
46	ybtS_2	ybtX_2	ybtQ_2	ybtP_2	ybtA_2	irp2_36	irp1_6	ybtU_2	ybtT_2	ybtE_2	fyuA_2
47	ybtS_2	ybtX_2	ybtQ_2	ybtP_2	ybtA_2	irp2_6	irp1_6	ybtU_2	ybtT_2	ybtE_2	fyuA_2
48	ybtS_2	ybtX_2	ybtQ_2	ybtP_2	ybtA_2	irp2_116	irp1_156	ybtU_2	ybtT_2	ybtE_2	fyuA_2
49	ybtS_2	ybtX_2	ybtQ_2	ybtP_2	ybtA_2	irp2_6	irp1_57	ybtU_2	ybtT_2	ybtE_37	fyuA_2
50	ybtS_2	ybtX_2	ybtQ_2	ybtP_2	ybtA_2	irp2_66	irp1_6	ybtU_2	ybtT_2	ybtE_2	fyuA_2
51	ybtS_2	ybtX_2	ybtQ_2	ybtP_2	ybtA_2	irp2_44	irp1_6	ybtU_2	ybtT_2	ybtE_2	fyuA_2
52	ybtS_2	ybtX_2	ybtQ_2	ybtP_2	ybtA_2	irp2_6	irp1_118	ybtU_2	ybtT_2	ybtE_2	fyuA_2
53	ybtS_2	ybtX_2	ybtQ_2	ybtP_2	ybtA_2	irp2_6	irp1_124	ybtU_2	ybtT_2	ybtE_2	fyuA_2
54	ybtS_2	ybtX_2	ybtQ_2	ybtP_2	ybtA_2	irp2_6	irp1_40	ybtU_2	ybtT_2	ybtE_2	fyuA_2
55	ybtS_2	ybtX_2	ybtQ_2	ybtP_2	ybtA_2	irp2_6	irp1_6	ybtU_2	ybtT_2	ybtE_2	fyuA_15
56	ybtS_2	ybtX_2	ybtQ_2	ybtP_2	ybtA_2	irp2_6	irp1_6	ybtU_2	ybtT_2	ybtE_106	fyuA_2
57	ybtS_2	ybtX_2	ybtQ_2	ybtP_2	ybtA_2	irp2_6	irp1_6	ybtU_49	ybtT_2	ybtE_2	fyuA_2
58	ybtS_2	ybtX_2	ybtQ_2	ybtP_2	ybtA_2	irp2_6	irp1_68	ybtU_2	ybtT_2	ybtE_2	fyuA_2
59	ybtS_2	ybtX_2	ybtQ_2	ybtP_70	ybtA_2	irp2_36	irp1_158	ybtU_2	ybtT_2	ybtE_2	fyuA_2
60	ybtS_2	ybtX_84	ybtQ_2	ybtP_57	ybtA_37	irp2_6	irp1_182	ybtU_43	ybtT_2	ybtE_18	fyuA_2
61	ybtS_20	ybtX_11	ybtQ_6	ybtP_5	ybtA_1	irp2_34	irp1_15	ybtU_9	ybtT_5	ybtE_5	fyuA_25
62	ybtS_22	ybtX_22	ybtQ_6	ybtP_24	ybtA_16	irp2_53	irp1_266	ybtU_9	ybtT_17	ybtE_5	fyuA_30
63	ybtS_22	ybtX_22	ybtQ_6	ybtP_24	ybtA_16	irp2_53	irp1_51	ybtU_9	ybtT_17	ybtE_5	fyuA_30
64	ybtS_23	ybtX_27	ybtQ_30	ybtP_18	ybtA_13	irp2_110	irp1_61	ybtU_9	ybtT_18	ybtE_26	fyuA_35
65	ybtS_23	ybtX_27	ybtQ_30	ybtP_18	ybtA_13	irp2_65	irp1_61	ybtU_9	ybtT_18	ybtE_26	fyuA_35
66	ybtS_23	ybtX_31	ybtQ_30	ybtP_18	ybtA_13	irp2_65	irp1_61	ybtU_9	ybtT_18	ybtE_26	fyuA_35
67	ybtS_24	ybtX_11	ybtQ_34	ybtP_33	ybtA_1	irp2_75	irp1_73	ybtU_9	ybtT_20	ybtE_31	fyuA_40
68	ybtS_25	ybtX_15	ybtQ_22	ybtP_4	ybtA_1	irp2_37	irp1_75	ybtU_14	ybtT_1	ybtE_33	fyuA_17
69	ybtS_28	ybtX_11	ybtQ_6	ybtP_5	ybtA_1	irp2_25	irp1_37	ybtU_9	ybtT_5	ybtE_5	fyuA_11
70	ybtS_29	ybtX_32	ybtQ_36	ybtP_36	ybtA_22	irp2_84	irp1_82	ybtU_21	ybtT_22	ybtE_39	fyuA_34
71	ybtS_3	ybtX_10	ybtQ_4	ybtP_3	ybtA_29	irp2_111	irp1_94	ybtU_29	ybtT_10	ybtE_41	fyuA_10
72	ybtS_3	ybtX_10	ybtQ_4	ybtP_3	ybtA_7	irp2_5	irp1_5	ybtU_3	ybtT_10	ybtE_9	fyuA_10
73	ybtS_3	ybtX_110	ybtQ_4	ybtP_11	ybtA_3	irp2_83	irp1_18	ybtU_3	ybtT_10	ybtE_16	fyuA_2
74	ybtS_3	ybtX_12	ybtQ_32	ybtP_3	ybtA_20	irp2_229	irp1_181	ybtU_3	ybtT_10	ybtE_29	fyuA_138
75	ybtS_3	ybtX_12	ybtQ_32	ybtP_3	ybtA_20	irp2_229	irp1_235	ybtU_3	ybtT_10	ybtE_29	fyuA_2
76	ybtS_3	ybtX_12	ybtQ_32	ybtP_3	ybtA_56	irp2_11	irp1_229	ybtU_3	ybtT_10	ybtE_56	fyuA_2
77	ybtS_3	ybtX_12	ybtQ_32	ybtP_3	ybtA_56	irp2_225	irp1_231	ybtU_3	ybtT_10	ybtE_56	fyuA_2
78	ybtS_3	ybtX_12	ybtQ_4	ybtP_11	ybtA_3	irp2_21	irp1_18	ybtU_3	ybtT_10	ybtE_16	fyuA_2
79	ybtS_3	ybtX_12	ybtQ_4	ybtP_11	ybtA_3	irp2_21	irp1_18	ybtU_3	ybtT_10	ybtE_16	fyuA_64
80	ybtS_3	ybtX_12	ybtQ_4	ybtP_11	ybtA_3	irp2_83	irp1_18	ybtU_3	ybtT_10	ybtE_16	fyuA_2
81	ybtS_3	ybtX_12	ybtQ_4	ybtP_19	ybtA_3	irp2_42	irp1_39	ybtU_3	ybtT_10	ybtE_9	fyuA_24
82	ybtS_3	ybtX_12	ybtQ_4	ybtP_19	ybtA_3	irp2_82	irp1_39	ybtU_3	ybtT_10	ybtE_9	fyuA_24
83	ybtS_3	ybtX_12	ybtQ_4	ybtP_23	ybtA_15	irp2_52	irp1_49	ybtU_3	ybtT_16	ybtE_8	fyuA_2
84	ybtS_3	ybtX_12	ybtQ_4	ybtP_3	ybtA_14	irp2_50	irp1_274	ybtU_3	ybtT_15	ybtE_8	fyuA_2
85	ybtS_3	ybtX_12	ybtQ_4	ybtP_3	ybtA_14	irp2_215	irp1_216	ybtU_3	ybtT_15	ybtE_8	fyuA_73
86	ybtS_3	ybtX_12	ybtQ_4	ybtP_3	ybtA_14	irp2_50	irp1_46	ybtU_3	ybtT_15	ybtE_8	fyuA_28
87	ybtS_3	ybtX_12	ybtQ_4	ybtP_3	ybtA_3	irp2_100	irp1_101	ybtU_3	ybtT_30	ybtE_9	fyuA_2
88	ybtS_3	ybtX_12	ybtQ_4	ybtP_3	ybtA_3	irp2_35	irp1_108	ybtU_3	ybtT_10	ybtE_9	fyuA_61
89	ybtS_3	ybtX_12	ybtQ_4	ybtP_3	ybtA_3	irp2_35	irp1_59	ybtU_3	ybtT_10	ybtE_9	fyuA_2
90	ybtS_3	ybtX_12	ybtQ_4	ybtP_3	ybtA_3	irp2_85	irp1_84	ybtU_23	ybtT_10	ybtE_9	fyuA_2
91	ybtS_3	ybtX_12	ybtQ_4	ybtP_3	ybtA_3	irp2_85	irp1_85	ybtU_3	ybtT_10	ybtE_42	fyuA_2
92	ybtS_3	ybtX_12	ybtQ_4	ybtP_30	ybtA_19	irp2_71	irp1_69	ybtU_3	ybtT_19	ybtE_9	fyuA_2
93	ybtS_3	ybtX_12	ybtQ_4	ybtP_32	ybtA_3	irp2_21	irp1_72	ybtU_3	ybtT_10	ybtE_16	fyuA_2
94	ybtS_3	ybtX_12	ybtQ_4	ybtP_64	ybtA_3	irp2_137	irp1_139	ybtU_3	ybtT_10	ybtE_60	fyuA_65
95	ybtS_3	ybtX_12	ybtQ_4	ybtP_66	ybtA_3	irp2_134	irp1_139	ybtU_3	ybtT_10	ybtE_60	fyuA_65
96	ybtS_3	ybtX_12	ybtQ_4	ybtP_72	ybtA_3	irp2_85	irp1_173	ybtU_3	ybtT_10	ybtE_42	fyuA_2
97	ybtS_3	ybtX_12	ybtQ_4	ybtP_78	ybtA_29	irp2_173	irp1_254	ybtU_3	ybtT_10	ybtE_9	fyuA_2
98	ybtS_3	ybtX_12	ybtQ_55	ybtP_3	ybtA_29	irp2_123	irp1_128	ybtU_3	ybtT_10	ybtE_9	fyuA_58
99	ybtS_3	ybtX_12	ybtQ_55	ybtP_3	ybtA_29	irp2_186	irp1_195	ybtU_3	ybtT_10	ybtE_9	fyuA_2
100	ybtS_3	ybtX_12	ybtQ_59	ybtP_66	ybtA_3	irp2_137	irp1_139	ybtU_3	ybtT_10	ybtE_60	fyuA_65
101	ybtS_3	ybtX_12	ybtQ_78	ybtP_84	ybtA_20	irp2_213	irp1_214	ybtU_3	ybtT_10	ybtE_56	fyuA_104
102	ybtS_3	ybtX_24	ybtQ_4	ybtP_3	ybtA_17	irp2_56	irp1_7	ybtU_18	ybtT_3	ybtE_3	fyuA_32
103	ybtS_3	ybtX_29	ybtQ_32	ybtP_3	ybtA_20	irp2_72	irp1_70	ybtU_3	ybtT_10	ybtE_29	fyuA_38
104	ybtS_3	ybtX_3	ybtQ_4	ybtP_3	ybtA_17	irp2_56	irp1_7	ybtU_18	ybtT_3	ybtE_3	fyuA_32
105	ybtS_3	ybtX_3	ybtQ_4	ybtP_3	ybtA_3	irp2_7	irp1_35	ybtU_3	ybtT_13	ybtE_3	fyuA_18
106	ybtS_3	ybtX_3	ybtQ_4	ybtP_3	ybtA_3	irp2_7	irp1_7	ybtU_3	ybtT_3	ybtE_3	fyuA_3
107	ybtS_3	ybtX_3	ybtQ_4	ybtP_3	ybtA_3	irp2_7	irp1_7	ybtU_3	ybtT_3	ybtE_3	fyuA_32
108	ybtS_3	ybtX_3	ybtQ_75	ybtP_3	ybtA_3	irp2_189	irp1_196	ybtU_3	ybtT_3	ybtE_89	fyuA_32
109	ybtS_3	ybtX_30	ybtQ_4	ybtP_34	ybtA_21	irp2_77	irp1_76	ybtU_3	ybtT_10	ybtE_9	fyuA_2
110	ybtS_3	ybtX_36	ybtQ_4	ybtP_40	ybtA_21	irp2_92	irp1_91	ybtU_3	ybtT_19	ybtE_9	fyuA_2
111	ybtS_3	ybtX_42	ybtQ_32	ybtP_3	ybtA_20	irp2_80	irp1_109	ybtU_3	ybtT_10	ybtE_56	fyuA_62
112	ybtS_3	ybtX_50	ybtQ_4	ybtP_3	ybtA_29	irp2_5	irp1_122	ybtU_3	ybtT_10	ybtE_9	fyuA_51
113	ybtS_3	ybtX_60	ybtQ_4	ybtP_3	ybtA_1	irp2_132	irp1_135	ybtU_44	ybtT_10	ybtE_57	fyuA_59
114	ybtS_3	ybtX_75	ybtQ_32	ybtP_3	ybtA_54	irp2_246	irp1_264	ybtU_3	ybtT_70	ybtE_102	fyuA_135
115	ybtS_3	ybtX_75	ybtQ_81	ybtP_3	ybtA_54	irp2_219	irp1_222	ybtU_3	ybtT_10	ybtE_102	fyuA_111
116	ybtS_30	ybtX_34	ybtQ_37	ybtP_37	ybtA_23	irp2_73	irp1_87	ybtU_25	ybtT_23	ybtE_45	fyuA_49
117	ybtS_30	ybtX_39	ybtQ_37	ybtP_44	ybtA_28	irp2_177	irp1_102	ybtU_25	ybtT_23	ybtE_45	fyuA_57
118	ybtS_31	ybtX_35	ybtQ_38	ybtP_38	ybtA_1	irp2_89	irp1_88	ybtU_26	ybtT_24	ybtE_5	fyuA_50
119	ybtS_32	ybtX_12	ybtQ_39	ybtP_118	ybtA_25	irp2_244	irp1_259	ybtU_56	ybtT_10	ybtE_8	fyuA_132
120	ybtS_32	ybtX_12	ybtQ_39	ybtP_3	ybtA_25	irp2_195	irp1_202	ybtU_56	ybtT_10	ybtE_8	fyuA_2
121	ybtS_32	ybtX_12	ybtQ_39	ybtP_39	ybtA_25	irp2_91	irp1_90	ybtU_27	ybtT_25	ybtE_46	fyuA_2
122	ybtS_33	ybtX_37	ybtQ_40	ybtP_41	ybtA_1	irp2_93	irp1_92	ybtU_28	ybtT_26	ybtE_8	fyuA_52
123	ybtS_35	ybtX_38	ybtQ_48	ybtP_45	ybtA_31	irp2_112	irp1_120	ybtU_33	ybtT_31	ybtE_48	fyuA_45
124	ybtS_35	ybtX_38	ybtQ_48	ybtP_79	ybtA_31	irp2_112	irp1_120	ybtU_33	ybtT_31	ybtE_48	fyuA_45
125	ybtS_37	ybtX_34	ybtQ_37	ybtP_44	ybtA_28	irp2_104	irp1_143	ybtU_25	ybtT_23	ybtE_45	fyuA_49
126	ybtS_39	ybtX_1	ybtQ_49	ybtP_1	ybtA_1	irp2_115	irp1_123	ybtU_1	ybtT_36	ybtE_49	fyuA_13
127	ybtS_39	ybtX_1	ybtQ_49	ybtP_1	ybtA_1	irp2_223	irp1_123	ybtU_1	ybtT_36	ybtE_49	fyuA_13
128	ybtS_39	ybtX_1	ybtQ_49	ybtP_50	ybtA_1	irp2_115	irp1_123	ybtU_1	ybtT_36	ybtE_49	fyuA_13
129	ybtS_39	ybtX_1	ybtQ_49	ybtP_87	ybtA_1	irp2_216	irp1_220	ybtU_1	ybtT_36	ybtE_49	fyuA_108
130	ybtS_39	ybtX_1	ybtQ_88	ybtP_1	ybtA_1	irp2_115	irp1_123	ybtU_1	ybtT_36	ybtE_49	fyuA_13
131	ybtS_4	ybtX_111	ybtQ_5	ybtP_4	ybtA_1	irp2_247	irp1_184	ybtU_2	ybtT_4	ybtE_4	fyuA_2
132	ybtS_4	ybtX_113	ybtQ_108	ybtP_120	ybtA_1	irp2_263	irp1_273	ybtU_2	ybtT_4	ybtE_4	fyuA_101
133	ybtS_4	ybtX_16	ybtQ_17	ybtP_4	ybtA_1	irp2_27	irp1_230	ybtU_12	ybtT_4	ybtE_14	fyuA_2
134	ybtS_4	ybtX_4	ybtQ_106	ybtP_4	ybtA_1	irp2_69	irp1_62	ybtU_2	ybtT_4	ybtE_4	fyuA_20
135	ybtS_4	ybtX_4	ybtQ_18	ybtP_4	ybtA_1	irp2_27	irp1_25	ybtU_2	ybtT_4	ybtE_4	fyuA_2
136	ybtS_4	ybtX_4	ybtQ_18	ybtP_4	ybtA_1	irp2_27	irp1_25	ybtU_2	ybtT_4	ybtE_28	fyuA_2
137	ybtS_4	ybtX_4	ybtQ_18	ybtP_4	ybtA_1	irp2_90	irp1_25	ybtU_2	ybtT_4	ybtE_4	fyuA_2
138	ybtS_4	ybtX_4	ybtQ_31	ybtP_4	ybtA_1	irp2_175	irp1_171	ybtU_2	ybtT_4	ybtE_4	fyuA_36
139	ybtS_4	ybtX_4	ybtQ_31	ybtP_4	ybtA_1	irp2_193	irp1_150	ybtU_2	ybtT_4	ybtE_4	fyuA_94
140	ybtS_4	ybtX_4	ybtQ_31	ybtP_4	ybtA_1	irp2_67	irp1_171	ybtU_2	ybtT_4	ybtE_4	fyuA_36
141	ybtS_4	ybtX_4	ybtQ_31	ybtP_4	ybtA_1	irp2_67	irp1_64	ybtU_2	ybtT_4	ybtE_4	fyuA_36
142	ybtS_4	ybtX_4	ybtQ_31	ybtP_67	ybtA_1	irp2_67	irp1_150	ybtU_2	ybtT_4	ybtE_4	fyuA_70
143	ybtS_4	ybtX_4	ybtQ_5	ybtP_4	ybtA_1	irp2_162	irp1_164	ybtU_2	ybtT_4	ybtE_74	fyuA_2
144	ybtS_4	ybtX_4	ybtQ_5	ybtP_4	ybtA_1	irp2_140	irp1_62	ybtU_2	ybtT_4	ybtE_4	fyuA_20
145	ybtS_4	ybtX_4	ybtQ_5	ybtP_4	ybtA_1	irp2_157	irp1_47	ybtU_2	ybtT_4	ybtE_4	fyuA_2
146	ybtS_4	ybtX_4	ybtQ_5	ybtP_4	ybtA_1	irp2_131	irp1_134	ybtU_41	ybtT_4	ybtE_4	fyuA_2
147	ybtS_4	ybtX_4	ybtQ_5	ybtP_4	ybtA_1	irp2_183	irp1_191	ybtU_2	ybtT_4	ybtE_4	fyuA_20
148	ybtS_4	ybtX_4	ybtQ_5	ybtP_4	ybtA_1	irp2_240	irp1_62	ybtU_2	ybtT_4	ybtE_4	fyuA_20
149	ybtS_4	ybtX_4	ybtQ_5	ybtP_4	ybtA_1	irp2_275	irp1_285	ybtU_2	ybtT_49	ybtE_4	fyuA_2
150	ybtS_4	ybtX_4	ybtQ_5	ybtP_4	ybtA_1	irp2_69	irp1_160	ybtU_2	ybtT_4	ybtE_4	fyuA_81
151	ybtS_4	ybtX_4	ybtQ_5	ybtP_4	ybtA_1	irp2_69	irp1_62	ybtU_2	ybtT_4	ybtE_4	fyuA_20
152	ybtS_4	ybtX_4	ybtQ_5	ybtP_4	ybtA_1	irp2_8	irp1_8	ybtU_2	ybtT_4	ybtE_4	fyuA_86
153	ybtS_4	ybtX_4	ybtQ_5	ybtP_4	ybtA_42	irp2_27	irp1_147	ybtU_2	ybtT_4	ybtE_4	fyuA_2
154	ybtS_4	ybtX_4	ybtQ_5	ybtP_4	ybtA_59	irp2_8	irp1_8	ybtU_2	ybtT_4	ybtE_4	fyuA_2
155	ybtS_4	ybtX_4	ybtQ_56	ybtP_117	ybtA_1	irp2_237	irp1_256	ybtU_2	ybtT_4	ybtE_4	fyuA_60
156	ybtS_4	ybtX_4	ybtQ_56	ybtP_4	ybtA_1	irp2_135	irp1_137	ybtU_2	ybtT_4	ybtE_4	fyuA_60
157	ybtS_41	ybtX_11	ybtQ_6	ybtP_25	ybtA_38	irp2_127	irp1_37	ybtU_39	ybtT_5	ybtE_5	fyuA_11
158	ybtS_41	ybtX_11	ybtQ_6	ybtP_25	ybtA_38	irp2_139	irp1_141	ybtU_39	ybtT_5	ybtE_5	fyuA_67
159	ybtS_42	ybtX_2	ybtQ_2	ybtP_2	ybtA_2	irp2_6	irp1_6	ybtU_2	ybtT_2	ybtE_61	fyuA_2
160	ybtS_44	ybtX_61	ybtQ_58	ybtP_65	ybtA_40	irp2_138	irp1_140	ybtU_45	ybtT_38	ybtE_63	fyuA_66
161	ybtS_46	ybtX_63	ybtQ_61	ybtP_68	ybtA_43	irp2_148	irp1_152	ybtU_48	ybtT_40	ybtE_71	fyuA_71
162	ybtS_47	ybtX_12	ybtQ_4	ybtP_3	ybtA_3	irp2_35	irp1_50	ybtU_3	ybtT_10	ybtE_23	fyuA_2
163	ybtS_49	ybtX_64	ybtQ_63	ybtP_3	ybtA_45	irp2_160	irp1_157	ybtU_3	ybtT_10	ybtE_73	fyuA_80
164	ybtS_49	ybtX_64	ybtQ_63	ybtP_3	ybtA_45	irp2_194	irp1_157	ybtU_3	ybtT_10	ybtE_73	fyuA_80
165	ybtS_5	ybtX_108	ybtQ_6	ybtP_5	ybtA_1	irp2_99	irp1_138	ybtU_9	ybtT_29	ybtE_5	fyuA_79
166	ybtS_5	ybtX_11	ybtQ_45	ybtP_5	ybtA_1	irp2_99	irp1_291	ybtU_9	ybtT_29	ybtE_109	fyuA_11
167	ybtS_5	ybtX_11	ybtQ_45	ybtP_5	ybtA_1	irp2_99	irp1_180	ybtU_9	ybtT_29	ybtE_109	fyuA_11
168	ybtS_5	ybtX_11	ybtQ_45	ybtP_5	ybtA_1	irp2_99	irp1_98	ybtU_9	ybtT_29	ybtE_5	fyuA_56
169	ybtS_5	ybtX_11	ybtQ_54	ybtP_5	ybtA_35	irp2_122	irp1_121	ybtU_9	ybtT_29	ybtE_5	fyuA_11
170	ybtS_5	ybtX_11	ybtQ_54	ybtP_5	ybtA_35	irp2_122	irp1_98	ybtU_9	ybtT_29	ybtE_5	fyuA_11
171	ybtS_5	ybtX_11	ybtQ_6	ybtP_25	ybtA_1	irp2_54	irp1_37	ybtU_9	ybtT_5	ybtE_5	fyuA_11
172	ybtS_5	ybtX_11	ybtQ_6	ybtP_35	ybtA_1	irp2_79	irp1_78	ybtU_9	ybtT_5	ybtE_5	fyuA_11
173	ybtS_5	ybtX_11	ybtQ_6	ybtP_5	ybtA_1	irp2_130	irp1_37	ybtU_9	ybtT_5	ybtE_5	fyuA_11
174	ybtS_5	ybtX_11	ybtQ_6	ybtP_5	ybtA_1	irp2_34	irp1_15	ybtU_9	ybtT_5	ybtE_5	fyuA_11
175	ybtS_5	ybtX_11	ybtQ_6	ybtP_5	ybtA_1	irp2_136	irp1_138	ybtU_9	ybtT_29	ybtE_5	fyuA_63
176	ybtS_5	ybtX_11	ybtQ_6	ybtP_5	ybtA_1	irp2_144	irp1_37	ybtU_9	ybtT_5	ybtE_5	fyuA_11
177	ybtS_5	ybtX_11	ybtQ_6	ybtP_5	ybtA_1	irp2_159	irp1_15	ybtU_9	ybtT_5	ybtE_5	fyuA_11
178	ybtS_5	ybtX_11	ybtQ_6	ybtP_5	ybtA_1	irp2_16	irp1_15	ybtU_9	ybtT_5	ybtE_5	fyuA_11
179	ybtS_5	ybtX_11	ybtQ_6	ybtP_5	ybtA_1	irp2_16	irp1_37	ybtU_9	ybtT_5	ybtE_5	fyuA_11
180	ybtS_5	ybtX_11	ybtQ_6	ybtP_5	ybtA_1	irp2_16	irp1_37	ybtU_9	ybtT_5	ybtE_5	fyuA_133
181	ybtS_5	ybtX_11	ybtQ_6	ybtP_5	ybtA_1	irp2_171	irp1_172	ybtU_9	ybtT_5	ybtE_5	fyuA_11
182	ybtS_5	ybtX_11	ybtQ_6	ybtP_5	ybtA_1	irp2_243	irp1_37	ybtU_9	ybtT_5	ybtE_5	fyuA_11
183	ybtS_5	ybtX_11	ybtQ_6	ybtP_5	ybtA_1	irp2_25	irp1_37	ybtU_9	ybtT_5	ybtE_5	fyuA_11
184	ybtS_5	ybtX_11	ybtQ_6	ybtP_5	ybtA_1	irp2_25	irp1_175	ybtU_9	ybtT_5	ybtE_5	fyuA_11
185	ybtS_5	ybtX_11	ybtQ_6	ybtP_5	ybtA_1	irp2_25	irp1_258	ybtU_9	ybtT_5	ybtE_5	fyuA_11
186	ybtS_5	ybtX_11	ybtQ_6	ybtP_5	ybtA_1	irp2_25	irp1_261	ybtU_9	ybtT_5	ybtE_5	fyuA_134
187	ybtS_5	ybtX_11	ybtQ_6	ybtP_5	ybtA_1	irp2_25	irp1_282	ybtU_9	ybtT_5	ybtE_5	fyuA_11
188	ybtS_5	ybtX_11	ybtQ_6	ybtP_5	ybtA_1	irp2_25	irp1_286	ybtU_9	ybtT_5	ybtE_5	fyuA_11
189	ybtS_5	ybtX_11	ybtQ_6	ybtP_5	ybtA_1	irp2_254	irp1_15	ybtU_9	ybtT_5	ybtE_5	fyuA_25
190	ybtS_5	ybtX_11	ybtQ_6	ybtP_5	ybtA_1	irp2_271	irp1_279	ybtU_9	ybtT_5	ybtE_5	fyuA_11
191	ybtS_5	ybtX_11	ybtQ_6	ybtP_5	ybtA_1	irp2_271	irp1_292	ybtU_9	ybtT_5	ybtE_5	fyuA_11
192	ybtS_5	ybtX_11	ybtQ_6	ybtP_5	ybtA_1	irp2_60	irp1_65	ybtU_9	ybtT_5	ybtE_5	fyuA_11
193	ybtS_5	ybtX_11	ybtQ_6	ybtP_5	ybtA_1	irp2_34	irp1_15	ybtU_9	ybtT_5	ybtE_5	fyuA_25
194	ybtS_5	ybtX_11	ybtQ_6	ybtP_5	ybtA_1	irp2_40	irp1_37	ybtU_9	ybtT_5	ybtE_5	fyuA_11
195	ybtS_5	ybtX_11	ybtQ_6	ybtP_5	ybtA_1	irp2_99	irp1_138	ybtU_9	ybtT_29	ybtE_5	fyuA_79
196	ybtS_5	ybtX_11	ybtQ_6	ybtP_5	ybtA_30	irp2_105	irp1_107	ybtU_36	ybtT_33	ybtE_55	fyuA_11
197	ybtS_5	ybtX_11	ybtQ_6	ybtP_63	ybtA_1	irp2_136	irp1_138	ybtU_9	ybtT_29	ybtE_5	fyuA_63
198	ybtS_5	ybtX_11	ybtQ_6	ybtP_69	ybtA_1	irp2_149	irp1_15	ybtU_9	ybtT_5	ybtE_5	fyuA_11
199	ybtS_5	ybtX_11	ybtQ_65	ybtP_5	ybtA_1	irp2_25	irp1_37	ybtU_9	ybtT_5	ybtE_5	fyuA_11
200	ybtS_5	ybtX_19	ybtQ_26	ybtP_26	ybtA_1	irp2_109	irp1_53	ybtU_9	ybtT_5	ybtE_5	fyuA_21
201	ybtS_5	ybtX_19	ybtQ_26	ybtP_26	ybtA_1	irp2_109	irp1_58	ybtU_9	ybtT_5	ybtE_5	fyuA_21
202	ybtS_5	ybtX_19	ybtQ_26	ybtP_5	ybtA_1	irp2_79	irp1_53	ybtU_9	ybtT_5	ybtE_5	fyuA_21
203	ybtS_5	ybtX_19	ybtQ_26	ybtP_5	ybtA_1	irp2_79	irp1_53	ybtU_9	ybtT_5	ybtE_32	fyuA_21
204	ybtS_5	ybtX_19	ybtQ_26	ybtP_5	ybtA_1	irp2_178	irp1_53	ybtU_9	ybtT_5	ybtE_5	fyuA_21
205	ybtS_5	ybtX_19	ybtQ_26	ybtP_5	ybtA_1	irp2_79	irp1_262	ybtU_9	ybtT_5	ybtE_5	fyuA_21
206	ybtS_5	ybtX_19	ybtQ_26	ybtP_5	ybtA_1	irp2_79	irp1_194	ybtU_9	ybtT_5	ybtE_5	fyuA_21
207	ybtS_5	ybtX_19	ybtQ_26	ybtP_5	ybtA_1	irp2_79	irp1_53	ybtU_55	ybtT_5	ybtE_5	fyuA_21
208	ybtS_5	ybtX_19	ybtQ_51	ybtP_55	ybtA_1	irp2_16	irp1_126	ybtU_9	ybtT_5	ybtE_5	fyuA_55
209	ybtS_5	ybtX_19	ybtQ_6	ybtP_5	ybtA_1	irp2_51	irp1_48	ybtU_9	ybtT_5	ybtE_5	fyuA_21
210	ybtS_5	ybtX_19	ybtQ_6	ybtP_5	ybtA_1	irp2_51	irp1_193	ybtU_9	ybtT_5	ybtE_5	fyuA_93
211	ybtS_5	ybtX_23	ybtQ_6	ybtP_5	ybtA_1	irp2_55	irp1_52	ybtU_9	ybtT_5	ybtE_5	fyuA_31
212	ybtS_5	ybtX_23	ybtQ_6	ybtP_5	ybtA_1	irp2_55	irp1_52	ybtU_9	ybtT_5	ybtE_5	fyuA_48
213	ybtS_5	ybtX_23	ybtQ_6	ybtP_5	ybtA_1	irp2_59	irp1_52	ybtU_9	ybtT_5	ybtE_5	fyuA_33
214	ybtS_5	ybtX_28	ybtQ_6	ybtP_5	ybtA_1	irp2_25	irp1_37	ybtU_9	ybtT_5	ybtE_5	fyuA_11
215	ybtS_5	ybtX_43	ybtQ_6	ybtP_5	ybtA_32	irp2_107	irp1_110	ybtU_9	ybtT_5	ybtE_5	fyuA_11
216	ybtS_5	ybtX_49	ybtQ_26	ybtP_5	ybtA_1	irp2_79	irp1_95	ybtU_9	ybtT_5	ybtE_5	fyuA_21
217	ybtS_5	ybtX_5	ybtQ_6	ybtP_5	ybtA_1	irp2_218	irp1_218	ybtU_4	ybtT_5	ybtE_5	fyuA_4
218	ybtS_5	ybtX_5	ybtQ_6	ybtP_5	ybtA_1	irp2_218	irp1_218	ybtU_9	ybtT_5	ybtE_5	fyuA_4
219	ybtS_5	ybtX_59	ybtQ_6	ybtP_62	ybtA_1	irp2_38	irp1_176	ybtU_9	ybtT_5	ybtE_47	fyuA_11
220	ybtS_52	ybtX_65	ybtQ_64	ybtP_71	ybtA_46	irp2_161	irp1_159	ybtU_50	ybtT_11	ybtE_4	fyuA_2
221	ybtS_53	ybtX_34	ybtQ_37	ybtP_44	ybtA_47	irp2_104	irp1_102	ybtU_25	ybtT_23	ybtE_45	fyuA_49
222	ybtS_54	ybtX_114	ybtQ_110	ybtP_123	ybtA_1	irp2_284	irp1_300	ybtU_33	ybtT_77	ybtE_114	fyuA_145
223	ybtS_54	ybtX_67	ybtQ_68	ybtP_73	ybtA_1	irp2_31	irp1_31	ybtU_51	ybtT_1	ybtE_84	fyuA_88
224	ybtS_58	ybtX_61	ybtQ_73	ybtP_77	ybtA_1	irp2_182	irp1_190	ybtU_45	ybtT_38	ybtE_87	fyuA_91
225	ybtS_59	ybtX_11	ybtQ_34	ybtP_33	ybtA_1	irp2_184	irp1_73	ybtU_9	ybtT_20	ybtE_31	fyuA_40
226	ybtS_6	ybtX_115	ybtQ_44	ybtP_13	ybtA_11	irp2_28	irp1_26	ybtU_2	ybtT_11	ybtE_4	fyuA_2
227	ybtS_6	ybtX_14	ybtQ_16	ybtP_12	ybtA_10	irp2_24	irp1_21	ybtU_11	ybtT_11	ybtE_12	fyuA_14
228	ybtS_6	ybtX_15	ybtQ_109	ybtP_4	ybtA_11	irp2_33	irp1_23	ybtU_2	ybtT_11	ybtE_4	fyuA_143
229	ybtS_6	ybtX_15	ybtQ_22	ybtP_4	ybtA_1	irp2_37	irp1_63	ybtU_14	ybtT_1	ybtE_27	fyuA_17
230	ybtS_6	ybtX_15	ybtQ_22	ybtP_4	ybtA_1	irp2_37	irp1_34	ybtU_14	ybtT_1	ybtE_4	fyuA_17
231	ybtS_6	ybtX_15	ybtQ_22	ybtP_4	ybtA_1	irp2_37	irp1_34	ybtU_14	ybtT_1	ybtE_33	fyuA_17
232	ybtS_6	ybtX_15	ybtQ_22	ybtP_4	ybtA_1	irp2_37	irp1_34	ybtU_14	ybtT_1	ybtE_33	fyuA_47
233	ybtS_6	ybtX_15	ybtQ_22	ybtP_4	ybtA_1	irp2_43	irp1_34	ybtU_14	ybtT_1	ybtE_4	fyuA_17
234	ybtS_6	ybtX_15	ybtQ_25	ybtP_4	ybtA_11	irp2_118	irp1_32	ybtU_16	ybtT_14	ybtE_4	fyuA_2
235	ybtS_6	ybtX_15	ybtQ_25	ybtP_4	ybtA_11	irp2_32	irp1_32	ybtU_16	ybtT_14	ybtE_4	fyuA_2
236	ybtS_6	ybtX_15	ybtQ_25	ybtP_53	ybtA_34	irp2_95	irp1_97	ybtU_46	ybtT_14	ybtE_4	fyuA_2
237	ybtS_6	ybtX_15	ybtQ_28	ybtP_21	ybtA_11	irp2_47	irp1_43	ybtU_2	ybtT_11	ybtE_4	fyuA_27
238	ybtS_6	ybtX_15	ybtQ_29	ybtP_28	ybtA_1	irp2_57	irp1_60	ybtU_2	ybtT_1	ybtE_25	fyuA_26
239	ybtS_6	ybtX_15	ybtQ_33	ybtP_4	ybtA_11	irp2_28	irp1_26	ybtU_2	ybtT_11	ybtE_4	fyuA_2
240	ybtS_6	ybtX_15	ybtQ_44	ybtP_13	ybtA_11	irp2_150	irp1_26	ybtU_2	ybtT_11	ybtE_4	fyuA_2
241	ybtS_6	ybtX_15	ybtQ_44	ybtP_13	ybtA_11	irp2_152	irp1_26	ybtU_2	ybtT_11	ybtE_4	fyuA_2
242	ybtS_6	ybtX_15	ybtQ_44	ybtP_13	ybtA_11	irp2_153	irp1_26	ybtU_2	ybtT_11	ybtE_4	fyuA_2
243	ybtS_6	ybtX_15	ybtQ_44	ybtP_13	ybtA_11	irp2_155	irp1_26	ybtU_2	ybtT_11	ybtE_4	fyuA_2
244	ybtS_6	ybtX_15	ybtQ_44	ybtP_13	ybtA_11	irp2_157	irp1_26	ybtU_2	ybtT_11	ybtE_4	fyuA_2
245	ybtS_6	ybtX_15	ybtQ_44	ybtP_13	ybtA_11	irp2_169	irp1_26	ybtU_2	ybtT_11	ybtE_4	fyuA_2
246	ybtS_6	ybtX_15	ybtQ_44	ybtP_13	ybtA_11	irp2_199	irp1_26	ybtU_2	ybtT_11	ybtE_4	fyuA_2
247	ybtS_6	ybtX_15	ybtQ_44	ybtP_13	ybtA_11	irp2_198	irp1_26	ybtU_2	ybtT_11	ybtE_4	fyuA_96
248	ybtS_6	ybtX_15	ybtQ_44	ybtP_13	ybtA_11	irp2_201	irp1_26	ybtU_2	ybtT_11	ybtE_4	fyuA_73
249	ybtS_6	ybtX_15	ybtQ_44	ybtP_13	ybtA_11	irp2_203	irp1_26	ybtU_2	ybtT_11	ybtE_4	fyuA_2
250	ybtS_6	ybtX_15	ybtQ_44	ybtP_13	ybtA_11	irp2_207	irp1_26	ybtU_2	ybtT_11	ybtE_4	fyuA_2
251	ybtS_6	ybtX_15	ybtQ_44	ybtP_13	ybtA_11	irp2_28	irp1_26	ybtU_2	ybtT_11	ybtE_4	fyuA_2
252	ybtS_6	ybtX_15	ybtQ_44	ybtP_13	ybtA_11	irp2_28	irp1_177	ybtU_2	ybtT_11	ybtE_4	fyuA_2
253	ybtS_6	ybtX_15	ybtQ_44	ybtP_13	ybtA_11	irp2_28	irp1_205	ybtU_2	ybtT_11	ybtE_4	fyuA_74
254	ybtS_6	ybtX_15	ybtQ_44	ybtP_13	ybtA_11	irp2_28	irp1_207	ybtU_2	ybtT_11	ybtE_4	fyuA_2
255	ybtS_6	ybtX_15	ybtQ_44	ybtP_13	ybtA_11	irp2_28	irp1_26	ybtU_2	ybtT_11	ybtE_4	fyuA_101
256	ybtS_6	ybtX_15	ybtQ_44	ybtP_13	ybtA_11	irp2_28	irp1_26	ybtU_2	ybtT_11	ybtE_4	fyuA_72
257	ybtS_6	ybtX_15	ybtQ_44	ybtP_13	ybtA_11	irp2_28	irp1_26	ybtU_2	ybtT_11	ybtE_4	fyuA_73
258	ybtS_6	ybtX_15	ybtQ_44	ybtP_13	ybtA_11	irp2_28	irp1_26	ybtU_2	ybtT_11	ybtE_4	fyuA_74
259	ybtS_6	ybtX_15	ybtQ_44	ybtP_13	ybtA_11	irp2_28	irp1_26	ybtU_2	ybtT_11	ybtE_4	fyuA_76
260	ybtS_6	ybtX_15	ybtQ_44	ybtP_13	ybtA_11	irp2_28	irp1_26	ybtU_2	ybtT_11	ybtE_72	fyuA_78
261	ybtS_6	ybtX_15	ybtQ_44	ybtP_13	ybtA_11	irp2_28	irp1_26	ybtU_2	ybtT_11	ybtE_4	fyuA_98
262	ybtS_6	ybtX_15	ybtQ_44	ybtP_13	ybtA_11	irp2_28	irp1_26	ybtU_2	ybtT_41	ybtE_4	fyuA_75
263	ybtS_6	ybtX_15	ybtQ_44	ybtP_13	ybtA_52	irp2_28	irp1_206	ybtU_2	ybtT_11	ybtE_4	fyuA_2
264	ybtS_6	ybtX_15	ybtQ_5	ybtP_13	ybtA_11	irp2_191	irp1_26	ybtU_2	ybtT_11	ybtE_4	fyuA_2
265	ybtS_6	ybtX_15	ybtQ_5	ybtP_13	ybtA_11	irp2_279	irp1_29	ybtU_2	ybtT_11	ybtE_4	fyuA_2
266	ybtS_6	ybtX_15	ybtQ_5	ybtP_13	ybtA_11	irp2_28	irp1_198	ybtU_2	ybtT_11	ybtE_4	fyuA_2
267	ybtS_6	ybtX_15	ybtQ_5	ybtP_13	ybtA_11	irp2_28	irp1_26	ybtU_2	ybtT_11	ybtE_4	fyuA_2
268	ybtS_6	ybtX_15	ybtQ_5	ybtP_13	ybtA_11	irp2_28	irp1_26	ybtU_2	ybtT_11	ybtE_4	fyuA_73
269	ybtS_6	ybtX_15	ybtQ_5	ybtP_13	ybtA_11	irp2_28	irp1_29	ybtU_2	ybtT_11	ybtE_4	fyuA_2
270	ybtS_6	ybtX_15	ybtQ_5	ybtP_13	ybtA_11	irp2_28	irp1_29	ybtU_2	ybtT_11	ybtE_4	fyuA_83
271	ybtS_6	ybtX_15	ybtQ_5	ybtP_13	ybtA_11	irp2_28	irp1_302	ybtU_2	ybtT_11	ybtE_4	fyuA_2
272	ybtS_6	ybtX_15	ybtQ_5	ybtP_13	ybtA_48	irp2_28	irp1_26	ybtU_2	ybtT_11	ybtE_4	fyuA_2
273	ybtS_6	ybtX_15	ybtQ_5	ybtP_4	ybtA_1	irp2_37	irp1_44	ybtU_2	ybtT_1	ybtE_4	fyuA_26
274	ybtS_6	ybtX_15	ybtQ_5	ybtP_4	ybtA_1	irp2_45	irp1_41	ybtU_2	ybtT_1	ybtE_4	fyuA_26
275	ybtS_6	ybtX_15	ybtQ_5	ybtP_4	ybtA_1	irp2_37	irp1_100	ybtU_32	ybtT_1	ybtE_4	fyuA_26
276	ybtS_6	ybtX_15	ybtQ_5	ybtP_4	ybtA_1	irp2_48	irp1_44	ybtU_2	ybtT_1	ybtE_4	fyuA_26
277	ybtS_6	ybtX_15	ybtQ_5	ybtP_4	ybtA_11	irp2_33	irp1_23	ybtU_2	ybtT_11	ybtE_4	fyuA_2
278	ybtS_6	ybtX_15	ybtQ_5	ybtP_4	ybtA_11	irp2_74	irp1_23	ybtU_2	ybtT_11	ybtE_4	fyuA_2
279	ybtS_6	ybtX_15	ybtQ_5	ybtP_4	ybtA_11	irp2_245	irp1_178	ybtU_93	ybtT_11	ybtE_4	fyuA_2
280	ybtS_6	ybtX_15	ybtQ_5	ybtP_4	ybtA_11	irp2_125	irp1_129	ybtU_2	ybtT_11	ybtE_51	fyuA_2
281	ybtS_6	ybtX_15	ybtQ_5	ybtP_4	ybtA_11	irp2_78	irp1_26	ybtU_2	ybtT_11	ybtE_4	fyuA_2
282	ybtS_6	ybtX_15	ybtQ_5	ybtP_4	ybtA_11	irp2_167	irp1_26	ybtU_2	ybtT_11	ybtE_4	fyuA_2
283	ybtS_6	ybtX_15	ybtQ_5	ybtP_4	ybtA_11	irp2_174	irp1_26	ybtU_2	ybtT_11	ybtE_4	fyuA_73
284	ybtS_6	ybtX_15	ybtQ_5	ybtP_4	ybtA_11	irp2_26	irp1_23	ybtU_2	ybtT_11	ybtE_4	fyuA_2
285	ybtS_6	ybtX_15	ybtQ_5	ybtP_4	ybtA_11	irp2_147	irp1_151	ybtU_2	ybtT_11	ybtE_51	fyuA_2
286	ybtS_6	ybtX_15	ybtQ_5	ybtP_4	ybtA_11	irp2_218	irp1_23	ybtU_2	ybtT_11	ybtE_4	fyuA_110
287	ybtS_6	ybtX_15	ybtQ_5	ybtP_4	ybtA_11	irp2_239	irp1_23	ybtU_2	ybtT_11	ybtE_4	fyuA_2
288	ybtS_6	ybtX_15	ybtQ_5	ybtP_4	ybtA_11	irp2_28	irp1_203	ybtU_57	ybtT_47	ybtE_91	fyuA_2
289	ybtS_6	ybtX_15	ybtQ_5	ybtP_4	ybtA_11	irp2_28	irp1_26	ybtU_2	ybtT_11	ybtE_4	fyuA_2
290	ybtS_6	ybtX_15	ybtQ_5	ybtP_4	ybtA_11	irp2_33	irp1_23	ybtU_2	ybtT_11	ybtE_4	fyuA_54
291	ybtS_6	ybtX_15	ybtQ_5	ybtP_4	ybtA_11	irp2_28	irp1_301	ybtU_2	ybtT_11	ybtE_4	fyuA_2
292	ybtS_6	ybtX_15	ybtQ_5	ybtP_4	ybtA_11	irp2_28	irp1_303	ybtU_2	ybtT_11	ybtE_4	fyuA_2
293	ybtS_6	ybtX_15	ybtQ_5	ybtP_4	ybtA_11	irp2_285	irp1_26	ybtU_2	ybtT_11	ybtE_4	fyuA_2
294	ybtS_6	ybtX_15	ybtQ_5	ybtP_4	ybtA_11	irp2_286	irp1_304	ybtU_2	ybtT_11	ybtE_4	fyuA_2
295	ybtS_6	ybtX_15	ybtQ_5	ybtP_80	ybtA_11	irp2_190	irp1_197	ybtU_11	ybtT_11	ybtE_4	fyuA_2
296	ybtS_6	ybtX_15	ybtQ_5	ybtP_91	ybtA_11	irp2_218	irp1_236	ybtU_2	ybtT_11	ybtE_4	fyuA_116
297	ybtS_6	ybtX_15	ybtQ_62	ybtP_13	ybtA_11	irp2_28	irp1_26	ybtU_2	ybtT_11	ybtE_4	fyuA_2
298	ybtS_6	ybtX_4	ybtQ_20	ybtP_14	ybtA_1	irp2_126	irp1_131	ybtU_2	ybtT_4	ybtE_52	fyuA_144
299	ybtS_6	ybtX_4	ybtQ_20	ybtP_14	ybtA_1	irp2_126	irp1_131	ybtU_2	ybtT_4	ybtE_52	fyuA_2
300	ybtS_6	ybtX_4	ybtQ_20	ybtP_14	ybtA_1	irp2_126	irp1_146	ybtU_2	ybtT_4	ybtE_52	fyuA_2
301	ybtS_6	ybtX_4	ybtQ_20	ybtP_14	ybtA_1	irp2_30	irp1_30	ybtU_13	ybtT_4	ybtE_15	fyuA_16
302	ybtS_6	ybtX_4	ybtQ_20	ybtP_61	ybtA_1	irp2_126	irp1_130	ybtU_2	ybtT_4	ybtE_4	fyuA_2
303	ybtS_6	ybtX_4	ybtQ_20	ybtP_61	ybtA_1	irp2_253	irp1_272	ybtU_2	ybtT_76	ybtE_4	fyuA_2
304	ybtS_6	ybtX_4	ybtQ_20	ybtP_61	ybtA_1	irp2_253	irp1_283	ybtU_2	ybtT_76	ybtE_4	fyuA_2
305	ybtS_6	ybtX_4	ybtQ_20	ybtP_61	ybtA_1	irp2_258	irp1_131	ybtU_2	ybtT_4	ybtE_4	fyuA_139
306	ybtS_6	ybtX_58	ybtQ_21	ybtP_54	ybtA_1	irp2_106	irp1_112	ybtU_43	ybtT_12	ybtE_17	fyuA_2
307	ybtS_6	ybtX_6	ybtQ_7	ybtP_4	ybtA_1	irp2_10	irp1_10	ybtU_5	ybtT_6	ybtE_6	fyuA_5
308	ybtS_6	ybtX_6	ybtQ_7	ybtP_4	ybtA_1	irp2_10	irp1_226	ybtU_61	ybtT_6	ybtE_6	fyuA_114
309	ybtS_6	ybtX_6	ybtQ_7	ybtP_4	ybtA_1	irp2_176	irp1_185	ybtU_5	ybtT_6	ybtE_82	fyuA_5
310	ybtS_6	ybtX_6	ybtQ_7	ybtP_86	ybtA_1	irp2_10	irp1_219	ybtU_5	ybtT_6	ybtE_6	fyuA_107
311	ybtS_6	ybtX_6	ybtQ_7	ybtP_88	ybtA_1	irp2_217	irp1_221	ybtU_59	ybtT_6	ybtE_6	fyuA_109
312	ybtS_6	ybtX_62	ybtQ_60	ybtP_4	ybtA_1	irp2_3	irp1_148	ybtU_2	ybtT_39	ybtE_69	fyuA_2
313	ybtS_65	ybtX_15	ybtQ_22	ybtP_4	ybtA_1	irp2_37	irp1_209	ybtU_14	ybtT_1	ybtE_4	fyuA_17
314	ybtS_68	ybtX_74	ybtQ_79	ybtP_85	ybtA_53	irp2_214	irp1_215	ybtU_58	ybtT_50	ybtE_100	fyuA_105
315	ybtS_7	ybtX_1	ybtQ_1	ybtP_1	ybtA_1	irp2_3	irp1_13	ybtU_1	ybtT_1	ybtE_1	fyuA_1
316	ybtS_7	ybtX_1	ybtQ_1	ybtP_1	ybtA_1	irp2_3	irp1_16	ybtU_1	ybtT_1	ybtE_1	fyuA_1
317	ybtS_7	ybtX_1	ybtQ_1	ybtP_22	ybtA_1	irp2_49	irp1_45	ybtU_1	ybtT_1	ybtE_1	fyuA_13
318	ybtS_73	ybtX_12	ybtQ_85	ybtP_3	ybtA_20	irp2_224	irp1_144	ybtU_3	ybtT_10	ybtE_56	fyuA_136
319	ybtS_73	ybtX_12	ybtQ_85	ybtP_3	ybtA_20	irp2_224	irp1_228	ybtU_3	ybtT_10	ybtE_56	fyuA_115
320	ybtS_8	ybtX_46	ybtQ_9	ybtP_6	ybtA_5	irp2_13	irp1_93	ybtU_6	ybtT_7	ybtE_7	fyuA_6
321	ybtS_8	ybtX_55	ybtQ_50	ybtP_6	ybtA_5	irp2_117	irp1_125	ybtU_6	ybtT_7	ybtE_7	fyuA_6
322	ybtS_8	ybtX_7	ybtQ_24	ybtP_17	ybtA_5	irp2_39	irp1_17	ybtU_6	ybtT_7	ybtE_7	fyuA_6
323	ybtS_8	ybtX_7	ybtQ_9	ybtP_6	ybtA_5	irp2_13	irp1_1	ybtU_6	ybtT_7	ybtE_7	fyuA_6
324	ybtS_8	ybtX_7	ybtQ_9	ybtP_6	ybtA_5	irp2_13	irp1_36	ybtU_6	ybtT_7	ybtE_7	fyuA_6
325	ybtS_88	ybtX_12	ybtQ_4	ybtP_121	ybtA_21	irp2_272	irp1_280	ybtU_3	ybtT_72	ybtE_9	fyuA_2
326	ybtS_9	ybtX_7	ybtQ_9	ybtP_6	ybtA_5	irp2_1	irp1_1	ybtU_6	ybtT_7	ybtE_7	fyuA_6
327	ybtS_4	ybtX_4	ybtQ_31	ybtP_4	ybtA_1	irp2_114	irp1_25	ybtU_2	ybtT_4	ybtE_4	fyuA_2
328	ybtS_13	ybtX_7	ybtQ_12	ybtP_9	ybtA_8	irp2_19	irp1_17	ybtU_6	ybtT_7	ybtE_7	fyuA_12
329	ybtS_18	ybtX_41	ybtQ_27	ybtP_46	ybtA_13	irp2_41	irp1_71	ybtU_9	ybtT_8	ybtE_26	fyuA_35

## Sheet: Table S8
Table S8. Colibactin sequence types (CbSTs) and corresponding alleles
ST	clbA	clbB	clbC	clbD	clbE	clbF	clbG	clbH	clbI	clbL	clbM	clbN	clbO	clbP	clbQ
1	clbA_1	clbB_1	clbC_1	clbD_1	clbE_1	clbF_1	clbG_1	clbH_1	clbI_1	clbL_1	clbM_1	clbN_1	clbO_1	clbP_1	clbQ_1
2	clbA_1	clbB_13	clbC_1	clbD_1	clbE_1	clbF_3	clbG_5	clbH_6	clbI_6	clbL_1	clbM_1	clbN_1	clbO_4	clbP_1	clbQ_1
3	clbA_1	clbB_13	clbC_1	clbD_1	clbE_1	clbF_3	clbG_5	clbH_6	clbI_6	clbL_1	clbM_1	clbN_12	clbO_4	clbP_1	clbQ_1
4	clbA_1	clbB_13	clbC_1	clbD_1	clbE_1	clbF_3	clbG_5	clbH_6	clbI_9	clbL_1	clbM_1	clbN_1	clbO_4	clbP_1	clbQ_1
5	clbA_1	clbB_14	clbC_1	clbD_1	clbE_1	clbF_3	clbG_1	clbH_9	clbI_7	clbL_1	clbM_1	clbN_1	clbO_3	clbP_5	clbQ_3
6	clbA_1	clbB_15	clbC_6	clbD_5	clbE_1	clbF_3	clbG_5	clbH_6	clbI_8	clbL_1	clbM_1	clbN_1	clbO_5	clbP_1	clbQ_1
7	clbA_1	clbB_19	clbC_1	clbD_1	clbE_1	clbF_3	clbG_6	clbH_6	clbI_3	clbL_1	clbM_1	clbN_1	clbO_11	clbP_1	clbQ_1
8	clbA_1	clbB_26	clbC_1	clbD_1	clbE_1	clbF_1	clbG_1	clbH_1	clbI_1	clbL_1	clbM_1	clbN_1	clbO_1	clbP_1	clbQ_1
9	clbA_1	clbB_4	clbC_1	clbD_1	clbE_1	clbF_1	clbG_1	clbH_5	clbI_1	clbL_1	clbM_1	clbN_1	clbO_1	clbP_1	clbQ_1
10	clbA_1	clbB_5	clbC_4	clbD_1	clbE_1	clbF_1	clbG_1	clbH_1	clbI_1	clbL_1	clbM_1	clbN_1	clbO_1	clbP_1	clbQ_1
11	clbA_1	clbB_5	clbC_4	clbD_1	clbE_1	clbF_1	clbG_3	clbH_1	clbI_1	clbL_1	clbM_3	clbN_4	clbO_1	clbP_1	clbQ_1
12	clbA_2	clbB_10	clbC_10	clbD_2	clbE_2	clbF_2	clbG_2	clbH_8	clbI_2	clbL_2	clbM_2	clbN_2	clbO_2	clbP_2	clbQ_2
13	clbA_2	clbB_10	clbC_2	clbD_2	clbE_2	clbF_2	clbG_2	clbH_3	clbI_2	clbL_2	clbM_2	clbN_2	clbO_2	clbP_2	clbQ_2
14	clbA_2	clbB_2	clbC_2	clbD_2	clbE_6	clbF_2	clbG_2	clbH_3	clbI_2	clbL_2	clbM_2	clbN_2	clbO_2	clbP_2	clbQ_2
15	clbA_2	clbB_10	clbC_2	clbD_2	clbE_2	clbF_2	clbG_2	clbH_3	clbI_2	clbL_2	clbM_2	clbN_2	clbO_6	clbP_2	clbQ_2
16	clbA_2	clbB_10	clbC_2	clbD_2	clbE_2	clbF_2	clbG_2	clbH_3	clbI_2	clbL_2	clbM_2	clbN_9	clbO_2	clbP_9	clbQ_2
17	clbA_2	clbB_10	clbC_2	clbD_2	clbE_2	clbF_2	clbG_2	clbH_8	clbI_2	clbL_2	clbM_2	clbN_2	clbO_2	clbP_2	clbQ_2
18	clbA_2	clbB_10	clbC_2	clbD_2	clbE_2	clbF_4	clbG_2	clbH_10	clbI_2	clbL_2	clbM_2	clbN_2	clbO_2	clbP_2	clbQ_2
19	clbA_2	clbB_10	clbC_2	clbD_2	clbE_2	clbF_4	clbG_2	clbH_8	clbI_2	clbL_2	clbM_2	clbN_2	clbO_2	clbP_2	clbQ_2
20	clbA_2	clbB_10	clbC_2	clbD_2	clbE_2	clbF_4	clbG_2	clbH_8	clbI_2	clbL_2	clbM_2	clbN_2	clbO_2	clbP_8	clbQ_2
21	clbA_2	clbB_10	clbC_2	clbD_2	clbE_2	clbF_4	clbG_2	clbH_8	clbI_2	clbL_2	clbM_2	clbN_22	clbO_2	clbP_2	clbQ_2
22	clbA_2	clbB_16	clbC_2	clbD_2	clbE_2	clbF_4	clbG_2	clbH_8	clbI_2	clbL_2	clbM_2	clbN_2	clbO_2	clbP_2	clbQ_2
23	clbA_2	clbB_17	clbC_2	clbD_2	clbE_2	clbF_2	clbG_2	clbH_8	clbI_2	clbL_2	clbM_5	clbN_2	clbO_2	clbP_2	clbQ_2
24	clbA_2	clbB_18	clbC_2	clbD_2	clbE_2	clbF_2	clbG_2	clbH_3	clbI_2	clbL_2	clbM_2	clbN_2	clbO_2	clbP_2	clbQ_2
25	clbA_2	clbB_2	clbC_11	clbD_2	clbE_2	clbF_2	clbG_2	clbH_3	clbI_2	clbL_6	clbM_2	clbN_2	clbO_2	clbP_2	clbQ_2
26	clbA_2	clbB_2	clbC_2	clbD_2	clbE_2	clbF_2	clbG_2	clbH_3	clbI_2	clbL_2	clbM_2	clbN_14	clbO_2	clbP_2	clbQ_2
27	clbA_2	clbB_2	clbC_2	clbD_2	clbE_2	clbF_2	clbG_2	clbH_3	clbI_2	clbL_2	clbM_2	clbN_2	clbO_17	clbP_2	clbQ_2
28	clbA_2	clbB_2	clbC_2	clbD_2	clbE_2	clbF_2	clbG_2	clbH_3	clbI_2	clbL_2	clbM_2	clbN_2	clbO_18	clbP_2	clbQ_2
29	clbA_2	clbB_2	clbC_2	clbD_2	clbE_2	clbF_2	clbG_2	clbH_3	clbI_2	clbL_2	clbM_2	clbN_2	clbO_2	clbP_2	clbQ_2
30	clbA_2	clbB_2	clbC_2	clbD_2	clbE_2	clbF_2	clbG_2	clbH_3	clbI_2	clbL_2	clbM_2	clbN_2	clbO_2	clbP_6	clbQ_2
31	clbA_2	clbB_2	clbC_2	clbD_2	clbE_2	clbF_2	clbG_2	clbH_3	clbI_2	clbL_2	clbM_2	clbN_2	clbO_2	clbP_7	clbQ_2
32	clbA_2	clbB_2	clbC_2	clbD_2	clbE_2	clbF_2	clbG_2	clbH_3	clbI_2	clbL_2	clbM_2	clbN_3	clbO_2	clbP_2	clbQ_2
33	clbA_2	clbB_2	clbC_2	clbD_2	clbE_2	clbF_2	clbG_2	clbH_3	clbI_2	clbL_7	clbM_2	clbN_2	clbO_2	clbP_2	clbQ_2
34	clbA_2	clbB_2	clbC_2	clbD_2	clbE_2	clbF_2	clbG_2	clbH_3	clbI_2	clbL_8	clbM_2	clbN_2	clbO_2	clbP_2	clbQ_2
35	clbA_2	clbB_2	clbC_2	clbD_2	clbE_7	clbF_2	clbG_2	clbH_3	clbI_2	clbL_2	clbM_2	clbN_2	clbO_2	clbP_2	clbQ_2
36	clbA_2	clbB_2	clbC_2	clbD_6	clbE_2	clbF_2	clbG_2	clbH_3	clbI_2	clbL_2	clbM_2	clbN_2	clbO_2	clbP_2	clbQ_2
37	clbA_2	clbB_2	clbC_5	clbD_2	clbE_4	clbF_2	clbG_2	clbH_3	clbI_2	clbL_2	clbM_4	clbN_2	clbO_2	clbP_2	clbQ_2
38	clbA_2	clbB_24	clbC_2	clbD_2	clbE_2	clbF_2	clbG_2	clbH_3	clbI_2	clbL_2	clbM_2	clbN_2	clbO_2	clbP_2	clbQ_2
39	clbA_2	clbB_25	clbC_2	clbD_7	clbE_2	clbF_2	clbG_2	clbH_16	clbI_2	clbL_5	clbM_2	clbN_10	clbO_2	clbP_2	clbQ_2
40	clbA_2	clbB_27	clbC_2	clbD_2	clbE_2	clbF_2	clbG_2	clbH_3	clbI_2	clbL_2	clbM_2	clbN_2	clbO_2	clbP_2	clbQ_2
41	clbA_2	clbB_28	clbC_2	clbD_2	clbE_2	clbF_10	clbG_2	clbH_3	clbI_2	clbL_2	clbM_2	clbN_2	clbO_2	clbP_2	clbQ_2
42	clbA_2	clbB_29	clbC_2	clbD_2	clbE_2	clbF_2	clbG_2	clbH_3	clbI_2	clbL_2	clbM_2	clbN_2	clbO_2	clbP_2	clbQ_2
43	clbA_2	clbB_30	clbC_2	clbD_2	clbE_2	clbF_2	clbG_2	clbH_3	clbI_2	clbL_2	clbM_2	clbN_2	clbO_2	clbP_2	clbQ_2
44	clbA_2	clbB_32	clbC_2	clbD_2	clbE_2	clbF_2	clbG_2	clbH_3	clbI_2	clbL_2	clbM_2	clbN_2	clbO_2	clbP_4	clbQ_2
45	clbA_2	clbB_36	clbC_2	clbD_2	clbE_2	clbF_2	clbG_2	clbH_3	clbI_2	clbL_2	clbM_2	clbN_2	clbO_2	clbP_2	clbQ_2
46	clbA_2	clbB_37	clbC_2	clbD_2	clbE_2	clbF_2	clbG_2	clbH_3	clbI_2	clbL_2	clbM_2	clbN_2	clbO_2	clbP_2	clbQ_2
47	clbA_2	clbB_38	clbC_2	clbD_2	clbE_2	clbF_2	clbG_2	clbH_3	clbI_2	clbL_2	clbM_2	clbN_2	clbO_2	clbP_2	clbQ_2
48	clbA_2	clbB_39	clbC_2	clbD_2	clbE_2	clbF_11	clbG_2	clbH_8	clbI_2	clbL_2	clbM_2	clbN_2	clbO_2	clbP_2	clbQ_2
49	clbA_2	clbB_39	clbC_2	clbD_2	clbE_2	clbF_2	clbG_2	clbH_18	clbI_2	clbL_2	clbM_2	clbN_2	clbO_2	clbP_2	clbQ_2
50	clbA_2	clbB_39	clbC_2	clbD_2	clbE_2	clbF_2	clbG_2	clbH_20	clbI_2	clbL_2	clbM_2	clbN_2	clbO_2	clbP_2	clbQ_2
51	clbA_2	clbB_39	clbC_2	clbD_2	clbE_2	clbF_2	clbG_2	clbH_8	clbI_13	clbL_2	clbM_2	clbN_2	clbO_2	clbP_2	clbQ_2
52	clbA_2	clbB_39	clbC_2	clbD_2	clbE_2	clbF_2	clbG_2	clbH_8	clbI_2	clbL_2	clbM_2	clbN_2	clbO_2	clbP_2	clbQ_2
53	clbA_2	clbB_43	clbC_2	clbD_2	clbE_2	clbF_4	clbG_2	clbH_8	clbI_2	clbL_2	clbM_2	clbN_2	clbO_2	clbP_2	clbQ_2
54	clbA_2	clbB_8	clbC_2	clbD_2	clbE_3	clbF_2	clbG_2	clbH_7	clbI_2	clbL_2	clbM_2	clbN_2	clbO_2	clbP_2	clbQ_2
55	clbA_2	clbB_9	clbC_2	clbD_2	clbE_2	clbF_2	clbG_2	clbH_8	clbI_4	clbL_2	clbM_2	clbN_2	clbO_2	clbP_2	clbQ_2
56	clbA_4	clbB_33	clbC_1	clbD_3	clbE_1	clbF_3	clbG_1	clbH_6	clbI_3	clbL_1	clbM_1	clbN_8	clbO_14	clbP_1	clbQ_1
57	clbA_4	clbB_34	clbC_1	clbD_3	clbE_1	clbF_3	clbG_1	clbH_6	clbI_3	clbL_1	clbM_1	clbN_8	clbO_14	clbP_1	clbQ_1
58	clbA_4	clbB_35	clbC_1	clbD_3	clbE_1	clbF_3	clbG_1	clbH_19	clbI_3	clbL_1	clbM_1	clbN_8	clbO_14	clbP_1	clbQ_1
59	clbA_4	clbB_6	clbC_1	clbD_3	clbE_1	clbF_3	clbG_1	clbH_6	clbI_3	clbL_1	clbM_1	clbN_8	clbO_14	clbP_1	clbQ_1
60	clbA_5	clbB_10	clbC_2	clbD_2	clbE_2	clbF_4	clbG_2	clbH_8	clbI_11	clbL_2	clbM_2	clbN_2	clbO_2	clbP_2	clbQ_2
61	clbA_5	clbB_10	clbC_2	clbD_2	clbE_2	clbF_4	clbG_2	clbH_8	clbI_12	clbL_2	clbM_2	clbN_2	clbO_2	clbP_2	clbQ_2
62	clbA_5	clbB_10	clbC_2	clbD_2	clbE_2	clbF_4	clbG_2	clbH_8	clbI_2	clbL_2	clbM_2	clbN_2	clbO_2	clbP_2	clbQ_2
63	clbA_5	clbB_21	clbC_2	clbD_2	clbE_2	clbF_4	clbG_2	clbH_8	clbI_2	clbL_2	clbM_2	clbN_2	clbO_2	clbP_2	clbQ_2
64	clbA_6	clbB_10	clbC_2	clbD_2	clbE_2	clbF_2	clbG_2	clbH_17	clbI_2	clbL_2	clbM_2	clbN_2	clbO_2	clbP_2	clbQ_2
65	clbA_7	clbB_6	clbC_1	clbD_3	clbE_1	clbF_3	clbG_1	clbH_6	clbI_3	clbL_1	clbM_8	clbN_16	clbO_14	clbP_1	clbQ_1

## Sheet: Table S9
Table S9. Description of ybt loci detected in Enterobacteriaceae bacteria
Species	# strains	% similarity to ybt from query K. pneumoniae sequence (lineage 1)	Part of ICEKp clade of ybt?	mobility genes	notes
Klebsiella aerogenes	6	0.99	yes	int, xis, T4SS	ICEKp10
Citrobacter koseri	4	0.99	yes	int, xis, T4SS	ICEKp10
Escherichia coli	15	98-99%	yes	int, xis, T4SS	ICEKp3, ICEKp4, ICEKp5, ICEKp12, novel ICE
Enterobacter hormaechei	1	0.99	yes	int, xis, T4SS	ICEKp5 (named ICEEh1 in ref XX)
Yersinia pseudotuberculosis	6	0.99	no	int, xis	Known as HPI
Yersinia pestis	29	0.99	no	int, xis	Known as HPI
Escherichia coli	147	0.99	no	int	-
Yersinia enterocolitica	2	0.98	no	int	-
Citrobacter koseri	4	0.99	no	-	C. koseri genomes have both this form and ICEKp10
Salmonella enterica	13	0.97	no	-	Plasmid and chromosome forms
Klebsiella michiganensis	6	0.87	no	-	-
Klebsiella oxytoca	5	86-87%	no	-	-
Klebsiella sp. (michiganensis)	2	0.87	no	-	-
Klebsiella ornithinolytica	6	91-92%	no	-	-
